# Supplementary material for: Transcriptional signatures of participant-derived neural progenitor cells and neurons implicate altered Wnt signaling in Phelan-McDermid syndrome and autism
Source: Mol Autism. 2020 Jun 19;11:53. doi: 10.1186/s13229-020-00355-0 (PMC7304190; doi:10.1186/s13229-020-00355-0)
Supplement: Supplementary file 15 — Additional file 15: Table S2. The hiPSC Scorecard assay is a qPCR-based panel of marker genes for pluripotency. [file 13229_2020_355_MOESM15_ESM.xlsx]

## Sheet: description
Table S2
The hiPSC Scorecard assay is a qPCR-based panel of marker genes for pluripotency. The assay measures each germ layer and markers specific to self-renewal (n= 9 genes), ectoderm (n=22 genes), mesoderm (n=22 genes), and endoderm (n=26 genes).
		Sheet	Description
		iPSC	All hiPSC clones (1 per row) used for neural induction and differentiation had good pluripotency results, with increased expression of self-renewal genes without any significant expression of germ layer markers
		EB	Randomly differentiated embryoid bodies (EBs) were also generated for each passing hiPSC clone, followed by screening with the same panel to assess their differentiation potential. All the EB samples that were tested showed a reduction in self-renewal gene expression, as well as increases in the expression of markers for all three germ layers; however, there were EBs from three clones that showed…

## Sheet: iPSC
Sample ID	Diagnosis	Clone	Outlier	SELF-RENEWAL									MESENDORDERM						ECTODERM																						MESODERM
				TRM22	SOX2	POU5F1	NANOG	LCK1	IDO1	HESX1	DNMT3B	XCL5	T	PTHLH	NR5A4	NPPB	GDF3	FGF4	ZBTB16	WNT1	TRPM8	SOX1	SDC2	PRKCA	POUF4F1	PAX6	PAX3	PAPLN	OLFM3	NR2F2	NR2F1/NR2F2	NOS2	MYO3B	MAP2	LMX1A	EN1	DRD4	DRBMX1	COL2A1	CDH9	TM4SF1	TBX3	SNAI2	RGS4	PLVAP	PDGFR4	ODAM	NKX2-5	IL6ST
CC1018.201	sibling	1	-
CC1018.201	sibling	2	PCA & x-inactivation
CC1018.201	sibling	5	x-inactivation
CC1027.205	sibling	3	-
CC1027.205	sibling	4	-
CC1033.202	sibling	3	-
AC629.201	sibling	3	-
AC629.201	sibling	7	-
AC629.201	sibling	11	-
CC1076.201	sibling	3	-
CC1076.201	sibling	6	-
CC1006.202	sibling	6	PCA & x-inactivation
CC1006.202	sibling	11	-
CC1006.202	sibling	14	-
CC1018.202	proband	4	-
CC1020.201	proband	1	-
CC1020.201	proband	3	-
CC1027.204	proband	1	-
CC1033.201	proband	2	-
AC629.202	proband	10	-
AC629.202	proband	16	-
AC629.202	proband	6	-
CC1076.202	proband	3	-
CC1006.201	proband	3	-
CC1006.201	proband	14	-
Sample ID	Diagnosis	Clone	Outlier	SELF-RENEWAL									MESENDORDERM						ECTODERM																						MESODERM
				TRM22	SOX2	POU5F1	NANOG	LCK1	IDO1	HESX1	DNMT3B	XCL5	T	PTHLH	NR5A4	NPPB	GDF3	FGF4	ZBTB16	WNT1	TRPM8	SOX1	SDC2	PRKCA	POUF4F1	PAX6	PAX3	PAPLN	OLFM3	NR2F2	NR2F1/NR2F2	NOS2	MYO3B	MAP2	LMX1A	EN1	DRD4	DRBMX1	COL2A1	CDH9	TM4SF1	TBX3	SNAI2	RGS4	PLVAP	PDGFR4	ODAM	NKX2-5	IL6ST
CC1018.201	sibling	1	-
CC1018.201	sibling	2	PCA & x-inactivation	missing
CC1018.201	sibling	5	x-inactivation	missing
CC1027.205	sibling	3	-
CC1027.205	sibling	4	-
CC1033.202	sibling	3	-	missing
AC629.201	sibling	3	-
AC629.201	sibling	7	-
AC629.201	sibling	11	-
CC1076.201	sibling	3	-
CC1076.201	sibling	6	-
CC1006.202	sibling	6	PCA & x-inactivation
CC1006.202	sibling	11	-
CC1006.202	sibling	14	-
CC1018.202	proband	4	-	missing
CC1020.201	proband	1	-
CC1020.201	proband	3	-	missing, available for clone 2
CC1027.204	proband	1	-
CC1033.201	proband	2	-	missing
AC629.202	proband	10	-
AC629.202	proband	16	-
AC629.202	proband	6	-
CC1076.202	proband	3	-	missing, available for clone 5
CC1006.201	proband	3	-
CC1006.201	proband	14	-
				Gene expression relative to the reference standard
							x>1.5
							1.0 < x < 1.5
							0.5 < x <1.0
							-0.5 < x < 0.5
							-1 < x < -0.5
							-1.5 < x < -1
							x < -1.5
[truncated: 39 more columns]

## Sheet: EB
Sample ID	Diagnosis	Clone
			Outlier	SELF-RENEWAL									MESENDORDERM						ECTODERM																						MESODERM
				TRM22	SOX2	POU5F1	NANOG	LCK1	IDO1	HESX1	DNMT3B	XCL5	T	PTHLH	NR5A4	NPPB	GDF3	FGF4	ZBTB16	WNT1	TRPM8	SOX1	SDC2	PRKCA	POUF4F1	PAX6	PAX3	PAPLN	OLFM3	NR2F2	NR2F1/NR2F2	NOS2	MYO3B	MAP2	LMX1A	EN1	DRD4	DRBMX1	COL2A1	CDH9	TM4SF1	TBX3	SNAI2	RGS4	PLVAP	PDGFR4	ODAM	NKX2-5	IL6ST
CC1018.201	sibling	1	-
CC1018.201	sibling	2	PCA & x-inactivation	missing
CC1018.201	sibling	5	x-inactivation	missing
CC1027.205	sibling	3	-
CC1027.205	sibling	4	-
CC1033.202	sibling	3	-	missing
AC629.201	sibling	3	-
AC629.201	sibling	7	-
AC629.201	sibling	11	-
CC1076.201	sibling	3	-
CC1076.201	sibling	6	-
CC1006.202	sibling	6	PCA & x-inactivation
CC1006.202	sibling	11	-
CC1006.202	sibling	14	-
CC1018.202	proband	4	-	missing
CC1020.201	proband	1	-
CC1020.201	proband	3	-	missing, available for clone 2
CC1027.204	proband	1	-
CC1033.201	proband	2	-	missing
AC629.202	proband	10	-
AC629.202	proband	16	-
AC629.202	proband	6	-
CC1076.202	proband	3	-	missing, available for clone 5
CC1006.201	proband	3	-
CC1006.201	proband	14	-
[truncated: 49 more columns]
