# Supplementary material for: Transcriptional signatures of participant-derived neural progenitor cells and neurons implicate altered Wnt signaling in Phelan-McDermid syndrome and autism
Source: Mol Autism. 2020 Jun 19;11:53. doi: 10.1186/s13229-020-00355-0 (PMC7304190; doi:10.1186/s13229-020-00355-0)
Supplement: Supplementary file 16 — Additional file 16: Table S3. Differentially expressed genes between PMS probands and unaffected siblings in hiPSC-NPCs and hiPSC-neurons. [file 13229_2020_355_MOESM16_ESM.xlsx]

## Sheet: description
Differentially expressed genes between PMS probands and unaffected siblings in hiPSC-NPCs and hiPSC-neurons
	Results for three models are presented:
		1. Adjustment for the possible influence of donor as a repeated measure, sex, RIN and sequencing batch
		2. Adjustment for the possible influence of donor as a repeated measure, sex, RIN, sequencing batch and in silico cell type predictions
		3. Adjustment for the possible influence of donor as a repeated measure, sex, RIN and sequencing batch (small variant PMS cases only)
	Genes are further annotated for gene-module memberships for modules identified by WGCNA (see Methods)

## Sheet: hiPSC-NPCs
Differentially expressed genes in PMS hiPSC-NPCs
					Full model results			Full model + cell type adjustment			Full model results (PMS cases with small deletions)			WGCNA modules
ENSEMBL ID	Gene name	Gene description	HGNC symbol	Biotype	logFC	P.Value	adj.P.Val	logFC	P.Value	adj.P.Val	logFC	P.Value	adj.P.Val	Gene Module Membership
ENSG00000037965	HOXC8	homeobox C8 [Source:HGNC Symbol;Acc:HGNC:5129]	HOXC8	protein_coding	-4.29194	6.45e-09	0.000101694	-4.60073	2.43445e-08	0.000259318	-4.83071	3.41913e-07	0.00414949	M4
ENSG00000197757	HOXC6	homeobox C6 [Source:HGNC Symbol;Acc:HGNC:5128]	HOXC6	protein_coding	-4.39867	3.61e-08	0.0002846	-4.43955	3.29105e-08	0.000259318	-4.4579	1.03277e-06	0.00414949	M4
ENSG00000251322	SHANK3	SH3 and multiple ankyrin repeat domains 3 [Source:HGNC Symbol;Acc:HGNC:14294]	SHANK3	protein_coding	-1.02441	1.75e-07	0.00080347	-1.00593	1.13446e-07	0.000515955	-0.933992	9.75127e-07	0.00414949	M8
ENSG00000147257	GPC3	glypican 3 [Source:HGNC Symbol;Acc:HGNC:4451]	GPC3	protein_coding	-1.53192	2.04e-07	0.00080347	-1.55026	1.63702e-07	0.000515955	-1.70271	1.05324e-06	0.00414949	M4
ENSG00000198075	SULT1C4	sulfotransferase family 1C member 4 [Source:HGNC Symbol;Acc:HGNC:11457]	SULT1C4	protein_coding	-1.37464	5.49e-07	0.00172909	-1.37903	4.93925e-07	0.00129729	-1.37673	1.58122e-05	0.0276871	M4
ENSG00000253552	HOXA-AS2	HOXA cluster antisense RNA 2 [Source:HGNC Symbol;Acc:HGNC:43745]	HOXA-AS2	lncRNA	-2.84156	9.02e-07	0.00210908	-2.76217	2.08223e-06	0.00292484	-2.63677	1.94354e-05	0.0306283	M4
ENSG00000148814	LRRC27	leucine rich repeat containing 27 [Source:HGNC Symbol;Acc:HGNC:29346]	LRRC27	protein_coding	0.430303	9.37e-07	0.00210908	0.457818	2.30881e-06	0.00292484	0.392035	0.000274896	0.0676889	M14
ENSG00000151892	GFRA1	GDNF family receptor alpha 1 [Source:HGNC Symbol;Acc:HGNC:4243]	GFRA1	protein_coding	1.69274	2.01e-06	0.0039566	1.85276	8.73495e-07	0.00196649	1.90492	3.98992e-05	0.0360293	M18
ENSG00000233101	HOXB-AS3	HOXB cluster antisense RNA 3 [Source:HGNC Symbol;Acc:HGNC:40283]	HOXB-AS3	lncRNA	-4.14065	2.64e-06	0.00419152	-4.04908	3.52632e-06	0.00370475	-4.3069	2.76997e-05	0.0323952	M4
ENSG00000197147	LRRC8B	leucine rich repeat containing 8 VRAC subunit B [Source:HGNC Symbol;Acc:HGNC:30692]	LRRC8B	protein_coding	-0.933842	2.66e-06	0.00419152	-0.969292	2.41278e-06	0.00292484	-0.963234	5.41939e-05	0.037953	M19
ENSG00000188647	PTAR1	protein prenyltransferase alpha subunit repeat containing 1 [Source:HGNC Symbol;Acc:HGNC:30449]	PTAR1	protein_coding	-0.671757	3.57e-06	0.00425507	-0.698298	5.67403e-06	0.00425795	-0.615433	0.00041024	0.0769639	M8
ENSG00000242539	AC007620.2	novel transcript		lncRNA	-0.470474	3.69e-06	0.00425507	-0.475206	1.93149e-06	0.00292484	-0.424305	0.000224158	0.0630803	M19
ENSG00000005471	ABCB4	ATP binding cassette subfamily B member 4 [Source:HGNC Symbol;Acc:HGNC:45]	ABCB4	protein_coding	-1.6937	3.72e-06	0.00425507	-1.74062	2.6003e-06	0.00292701	-1.95555	3.31326e-06	0.0104427	M3
ENSG00000120075	HOXB5	homeobox B5 [Source:HGNC Symbol;Acc:HGNC:5116]	HOXB5	protein_coding	-4.95743	3.78e-06	0.00425507	-4.71959	7.95987e-06	0.00484477	-5.1344	4.26779e-05	0.0360293	M4
ENSG00000146674	IGFBP3	insulin like growth factor binding protein 3 [Source:HGNC Symbol;Acc:HGNC:5472]	IGFBP3	protein_coding	1.7416	4.12e-06	0.00432659	1.74909	2.39905e-06	0.00292484	1.72968	0.000118847	0.0466277	M12
ENSG00000110092	CCND1	cyclin D1 [Source:HGNC Symbol;Acc:HGNC:1582]	CCND1	protein_coding	-0.8936	5.02e-06	0.00467722	-0.925884	5.14766e-06	0.00425795	-0.892128	0.000134979	0.0486395	M4
ENSG00000120833	SOCS2	suppressor of cytokine signaling 2 [Source:HGNC Symbol;Acc:HGNC:19382]	SOCS2	protein_coding	2.02759	5.05e-06	0.00467722	1.99241	5.47943e-06	0.00425795	1.96968	0.000135804	0.0486395	M18
ENSG00000125848	FLRT3	fibronectin leucine rich transmembrane protein 3 [Source:HGNC Symbol;Acc:HGNC:3762]	FLRT3	protein_coding	1.25185	5.75e-06	0.00495869	1.31872	4.07022e-06	0.00400892	1.37335	4.72492e-05	0.03723	M17
ENSG00000145506	NKD2	NKD inhibitor of WNT signaling pathway 2 [Source:HGNC Symbol;Acc:HGNC:17046]	NKD2	protein_coding	-1.02388	5.98e-06	0.00495869	-1.04125	5.60407e-06	0.00425795	-0.918517	9.6156e-05	0.0459189	M4
ENSG00000149948	HMGA2	high mobility group AT-hook 2 [Source:HGNC Symbol;Acc:HGNC:5009]	HMGA2	protein_coding	-1.4121	7.25e-06	0.00571171	-1.41215	6.8267e-06	0.00448258	-1.42717	0.000112724	0.0463229	M4
ENSG00000108511	HOXB6	homeobox B6 [Source:HGNC Symbol;Acc:HGNC:5117]	HOXB6	protein_coding	-3.94016	8.63e-06	0.00599263	-3.80186	9.91551e-06	0.0050406	-4.05167	7.17785e-05	0.0398537	M4
ENSG00000180071	ANKRD18A	ankyrin repeat domain 18A [Source:HGNC Symbol;Acc:HGNC:23643]	ANKRD18A	protein_coding	-1.23837	8.67e-06	0.00599263	-1.1995	1.52564e-05	0.00617539	-1.44249	1.44462e-05	0.0276871	M8
ENSG00000170689	HOXB9	homeobox B9 [Source:HGNC Symbol;Acc:HGNC:5120]	HOXB9	protein_coding	-4.40265	9.71e-06	0.00599263	-4.33648	8.98704e-06	0.00484477	-4.60089	5.53917e-05	0.037953	M4
ENSG00000141577	CEP131	centrosomal protein 131 [Source:HGNC Symbol;Acc:HGNC:29511]	CEP131	protein_coding	0.409602	1.01e-05	0.00599263	0.388712	3.7957e-05	0.00795395	0.456287	6.59424e-05	0.0398537	M19
ENSG00000144642	RBMS3	RNA binding motif single stranded interacting protein 3 [Source:HGNC Symbol;Acc:HGNC:13427]	RBMS3	protein_coding	-1.3546	1.04e-05	0.00599263	-1.34549	1.12418e-05	0.00521058	-0.980474	0.00189342	0.153595	M3
ENSG00000198353	HOXC4	homeobox C4 [Source:HGNC Symbol;Acc:HGNC:5126]	HOXC4	protein_coding	-4.45823	1.06e-05	0.00599263	-4.3376	1.31896e-05	0.00593871	-4.64665	6.56226e-05	0.0398537	M4
ENSG00000149809	TM7SF2	transmembrane 7 superfamily member 2 [Source:HGNC Symbol;Acc:HGNC:11863]	TM7SF2	protein_coding	0.509781	1.08e-05	0.00599263	0.543977	1.69256e-05	0.00617539	0.421614	0.00192206	0.153595	M14
ENSG00000185504	FAAP100	FA core complex associated protein 100 [Source:HGNC Symbol;Acc:HGNC:26171]	FAAP100	protein_coding	0.438524	1.1e-05	0.00599263	0.442746	8.82751e-06	0.00484477	0.426866	0.000255871	0.0640043	M14
ENSG00000178662	CSRNP3	cysteine and serine rich nuclear protein 3 [Source:HGNC Symbol;Acc:HGNC:30729]	CSRNP3	protein_coding	-0.770386	1.12e-05	0.00599263	-0.741831	6.63385e-06	0.00448258	-0.735625	0.000217167	0.0630803	M19
ENSG00000114450	GNB4	G protein subunit beta 4 [Source:HGNC Symbol;Acc:HGNC:20731]	GNB4	protein_coding	-0.424461	1.14e-05	0.00599263	-0.407903	1.7761e-05	0.00617539	-0.322996	0.00187369	0.153595	M7
ENSG00000185813	PCYT2	phosphate cytidylyltransferase 2, ethanolamine [Source:HGNC Symbol;Acc:HGNC:8756]	PCYT2	protein_coding	0.749172	1.24e-05	0.00615921	0.708785	3.54683e-05	0.00795395	0.631064	0.00146759	0.136544	M9
ENSG00000230074	AL162231.2	novel transcript		lncRNA	-1.63011	1.25e-05	0.00615921	-1.6386	1.02869e-05	0.00506596	-1.35167	0.000702096	0.0979145	M8
ENSG00000249790	AC092490.1	novel transcript		lncRNA	-1.72689	1.56e-05	0.00744567	-1.69759	2.14196e-05	0.00625053	-1.5279	0.000528489	0.0867048	M4
ENSG00000225507	AC069282.1	pseudogene similar to part of TTK protein kinase TTK		processed_pseudogene	-0.528678	1.64e-05	0.00759141	-0.553755	1.87878e-05	0.00617539	-0.569744	0.000208443	0.0628148	M5
ENSG00000120068	HOXB8	homeobox B8 [Source:HGNC Symbol;Acc:HGNC:5119]	HOXB8	protein_coding	-4.22574	1.85e-05	0.00777608	-4.09167	2.07688e-05	0.00617539	-4.60927	6.52044e-05	0.0398537	M4
ENSG00000128652	HOXD3	homeobox D3 [Source:HGNC Symbol;Acc:HGNC:5137]	HOXD3	protein_coding	-3.6163	1.85e-05	0.00777608	-3.55736	1.99016e-05	0.00617539	-3.61858	7.33395e-05	0.0398537	M4
ENSG00000172264	MACROD2	mono-ADP ribosylhydrolase 2 [Source:HGNC Symbol;Acc:HGNC:16126]	MACROD2	protein_coding	1.26671	1.92e-05	0.00777608	1.2625	1.91693e-05	0.00617539	1.09001	0.00104772	0.118752	M18
ENSG00000241749	RPSAP52	ribosomal protein SA pseudogene 52 [Source:HGNC Symbol;Acc:HGNC:35752]	RPSAP52	transcribed_processed_pseudogene	-1.59672	1.92e-05	0.00777608	-1.62757	1.69548e-05	0.00617539	-1.66429	0.000100699	0.0463229	M4
ENSG00000145248	SLC10A4	solute carrier family 10 member 4 [Source:HGNC Symbol;Acc:HGNC:22980]	SLC10A4	protein_coding	0.887272	1.92e-05	0.00777608	0.875677	2.41338e-05	0.00644618	0.691569	0.00137227	0.131781	M9
ENSG00000118496	FBXO30	F-box protein 30 [Source:HGNC Symbol;Acc:HGNC:15600]	FBXO30	protein_coding	-0.35118	2.02e-05	0.0077916	-0.353744	1.4971e-05	0.00617539	-0.308081	0.000973677	0.117131	M19
ENSG00000107872	FBXL15	F-box and leucine rich repeat protein 15 [Source:HGNC Symbol;Acc:HGNC:28155]	FBXL15	protein_coding	0.435922	2.03e-05	0.0077916	0.404169	1.65677e-06	0.00292484	0.411646	0.000430454	0.0779715	M12
ENSG00000230535	BASP1P1	BASP1 pseudogene 1 [Source:HGNC Symbol;Acc:HGNC:39418]	BASP1P1	processed_pseudogene	-3.42501	2.1e-05	0.00785025	-3.36218	3.26524e-05	0.0077965	-3.57569	0.000147289	0.0510612	M4
ENSG00000177868	SVBP	small vasohibin binding protein [Source:HGNC Symbol;Acc:HGNC:29204]	SVBP	protein_coding	0.355224	2.14e-05	0.00785025	0.336871	1.10726e-05	0.00521058	0.358408	0.000294378	0.0702895	M12
ENSG00000233223	AC016876.1	novel transcript, antisense to MPDU1 and CD68		lncRNA	-0.513733	2.31e-05	0.00828643	-0.54982	1.95834e-05	0.00617539	-0.488332	0.000597933	0.0888946	M19
ENSG00000185046	ANKS1B	ankyrin repeat and sterile alpha motif domain containing 1B [Source:HGNC Symbol;Acc:HGNC:24600]	ANKS1B	protein_coding	1.64188	2.46e-05	0.00861716	1.66988	2.26701e-05	0.00626769	1.89604	7.11302e-05	0.0398537	M18
ENSG00000149269	PAK1	p21 (RAC1) activated kinase 1 [Source:HGNC Symbol;Acc:HGNC:8590]	PAK1	protein_coding	0.58376	2.77e-05	0.00936586	0.570043	3.67295e-05	0.00795395	0.464049	0.00222985	0.15581	M18
ENSG00000076826	CAMSAP3	calmodulin regulated spectrin associated protein family member 3 [Source:HGNC Symbol;Acc:HGNC:29307]	CAMSAP3	protein_coding	1.15971	2.9e-05	0.00936586	1.29843	1.60928e-07	0.000515955	0.896236	0.00314861	0.172199	M18
ENSG00000243449	C4orf48	chromosome 4 open reading frame 48 [Source:HGNC Symbol;Acc:HGNC:34437]	C4orf48	protein_coding	0.662591	2.96e-05	0.00936586	0.626225	3.36568e-05	0.00779997	0.583681	0.00115438	0.123754	M12
ENSG00000171385	KCND3	potassium voltage-gated channel subfamily D member 3 [Source:HGNC Symbol;Acc:HGNC:6239]	KCND3	protein_coding	2.67066	3e-05	0.00936586	2.9513	2.06629e-05	0.00617539	2.90139	0.000397471	0.0769233	M18
ENSG00000171219	CDC42BPG	CDC42 binding protein kinase gamma [Source:HGNC Symbol;Acc:HGNC:29829]	CDC42BPG	protein_coding	-1.04585	3.04e-05	0.00936586	-1.03004	3.1932e-05	0.00774179	-1.04552	0.000302698	0.0706335	M8
ENSG00000246985	SOCS2-AS1	SOCS2 antisense RNA 1 [Source:HGNC Symbol;Acc:HGNC:27054]	SOCS2-AS1	lncRNA	1.30958	3.06e-05	0.00936586	1.28104	3.85333e-05	0.00795395	1.30177	0.000445531	0.0788891	M18
ENSG00000101938	CHRDL1	chordin like 1 [Source:HGNC Symbol;Acc:HGNC:29861]	CHRDL1	protein_coding	-1.71523	3.09e-05	0.00936586	-1.73487	2.75819e-05	0.0070107	-1.65661	0.00064969	0.0956865	M11
ENSG00000170166	HOXD4	homeobox D4 [Source:HGNC Symbol;Acc:HGNC:5138]	HOXD4	protein_coding	-3.90774	3.16e-05	0.00939817	-3.88834	2.97559e-05	0.00744323	-3.78925	0.000172186	0.0542696	M4
ENSG00000120087	HOXB7	homeobox B7 [Source:HGNC Symbol;Acc:5118]	HOXB7		-3.76894	3.39e-05	0.00989195	-3.61216	5.7665e-05	0.00983979	-3.70832	0.000368665	0.0760608	M4
ENSG00000102981	PARD6A	par-6 family cell polarity regulator alpha [Source:HGNC Symbol;Acc:HGNC:15943]	PARD6A	protein_coding	0.625521	3.52e-05	0.0100721	0.619555	3.34912e-05	0.00779997	0.527532	0.00158987	0.141552	M18
ENSG00000204262	COL5A2	collagen type V alpha 2 chain [Source:HGNC Symbol;Acc:HGNC:2210]	COL5A2	protein_coding	-1.09313	3.78e-05	0.0106467	-1.06497	6.99155e-05	0.0106259	-1.15483	0.000323037	0.0711408	M3
ENSG00000131941	RHPN2	rhophilin Rho GTPase binding protein 2 [Source:HGNC Symbol;Acc:HGNC:19974]	RHPN2	protein_coding	-0.913087	3.87e-05	0.0106823	-0.933483	1.66898e-05	0.00617539	-0.892679	0.000589226	0.0888946	M3
ENSG00000049130	KITLG	KIT ligand [Source:HGNC Symbol;Acc:HGNC:6343]	KITLG	protein_coding	-0.820697	3.93e-05	0.0106823	-0.890758	3.06413e-05	0.00754493	-0.968067	0.000149046	0.0510612	M8
ENSG00000188315	C3orf62	chromosome 3 open reading frame 62 [Source:HGNC Symbol;Acc:HGNC:24771]	C3orf62	protein_coding	0.313926	4.03e-05	0.0107556	0.310637	2.22399e-05	0.00625854	0.289287	0.000835653	0.106157	M14
ENSG00000225345	SNX18P3	sorting nexin 18 pseudogene 3 [Source:HGNC Symbol;Acc:HGNC:39611]	SNX18P3	transcribed_unprocessed_pseudogene	-1.38307	4.31e-05	0.0113094	-1.284	0.000120527	0.0138641	-1.48678	0.000336899	0.0717458	M7
ENSG00000250742	LINC02381	long intergenic non-protein coding RNA 2381 [Source:HGNC Symbol;Acc:HGNC:53304]	LINC02381	lncRNA	-2.9797	4.76e-05	0.0123011	-2.91928	6.48218e-05	0.0102969	-2.77394	0.000430396	0.0779715	M4
ENSG00000144476	ACKR3	atypical chemokine receptor 3 [Source:HGNC Symbol;Acc:HGNC:23692]	ACKR3	protein_coding	1.57807	5.17e-05	0.0131311	1.62587	3.92644e-05	0.00795395	1.57088	0.000677507	0.097844	M18
ENSG00000259436	AC010247.2	novel transcript, antisense to POU2F2		lncRNA	1.79717	5.5e-05	0.013662	1.87965	2.40161e-05	0.00644618	1.71373	0.00105482	0.118752	M18
ENSG00000254352	AC100854.1	chromosome 4 open reading frame 46 (C4orf46) pseudogene		processed_pseudogene	1.17031	5.55e-05	0.013662	1.26923	8.9568e-06	0.00484477	1.11578	0.000962421	0.116668	M18
ENSG00000172183	ISG20	interferon stimulated exonuclease gene 20 [Source:HGNC Symbol;Acc:HGNC:6130]	ISG20	protein_coding	-0.846137	5.85e-05	0.0138915	-0.914232	0.000109183	0.0129369	-0.948102	0.000798935	0.104653	M8
ENSG00000198879	SFMBT2	Scm like with four mbt domains 2 [Source:HGNC Symbol;Acc:HGNC:20256]	SFMBT2	protein_coding	-1.13769	5.95e-05	0.0138915	-1.07091	8.85235e-05	0.011723	-1.14387	0.000467058	0.0808831	M19
ENSG00000179364	PACS2	phosphofurin acidic cluster sorting protein 2 [Source:HGNC Symbol;Acc:HGNC:23794]	PACS2	protein_coding	0.300232	5.98e-05	0.0138915	0.33542	9.22287e-06	0.00484477	0.283154	0.00226803	0.15581	M11
ENSG00000188582	PAQR9	progestin and adipoQ receptor family member 9 [Source:HGNC Symbol;Acc:HGNC:30131]	PAQR9	protein_coding	-1.12764	6.13e-05	0.0138915	-1.21647	0.0001127	0.0131559	-1.09608	0.00224101	0.15581	M19
ENSG00000182463	TSHZ2	teashirt zinc finger homeobox 2 [Source:HGNC Symbol;Acc:HGNC:13010]	TSHZ2	protein_coding	-1.55142	6.15e-05	0.0138915	-1.44991	0.000104336	0.0128456	-1.78077	9.28532e-05	0.0457273	M4
ENSG00000206140	TMEM191C	transmembrane protein 191C [Source:HGNC Symbol;Acc:HGNC:33601]	TMEM191C	protein_coding	0.954721	6.17e-05	0.0138915	0.965136	4.42654e-05	0.00847247	0.621904	0.00805823	0.240687	M18
ENSG00000137509	PRCP	prolylcarboxypeptidase [Source:HGNC Symbol;Acc:HGNC:9344]	PRCP	protein_coding	-0.664966	6.3e-05	0.0139255	-0.65826	6.53398e-05	0.0102969	-0.56931	0.00251821	0.163993	M4
ENSG00000103037	SETD6	SET domain containing 6, protein lysine methyltransferase [Source:HGNC Symbol;Acc:HGNC:26116]	SETD6	protein_coding	-0.842985	6.36e-05	0.0139255	-0.838293	4.46231e-05	0.00847247	-0.806159	0.00059585	0.0888946	M8
ENSG00000253250	C8orf88	chromosome 8 open reading frame 88 [Source:HGNC Symbol;Acc:HGNC:44672]	C8orf88	protein_coding	-0.866729	6.54e-05	0.0141094	-0.889965	4.95144e-05	0.00904179	-0.78443	0.00110897	0.121363	M19
ENSG00000158813	EDA	ectodysplasin A [Source:HGNC Symbol;Acc:HGNC:3157]	EDA	protein_coding	-0.928186	7e-05	0.0149175	-0.871765	0.000270358	0.0194241	-0.77614	0.00539945	0.207536	M3
ENSG00000075275	CELSR1	cadherin EGF LAG seven-pass G-type receptor 1 [Source:HGNC Symbol;Acc:HGNC:1850]	CELSR1	protein_coding	-0.984588	7.47e-05	0.0152602	-0.926131	0.000160495	0.0151671	-0.829283	0.00274123	0.167438	M3
ENSG00000137166	FOXP4	forkhead box P4 [Source:HGNC Symbol;Acc:HGNC:20842]	FOXP4	protein_coding	0.424054	7.54e-05	0.0152602	0.442426	1.58199e-05	0.00617539	0.413987	0.00104913	0.118752	M18
ENSG00000243444	PALM2	paralemmin 2 [Source:HGNC Symbol;Acc:HGNC:15845]	PALM2		-2.38771	7.55e-05	0.0152602	-2.40322	6.71123e-05	0.0103899	-1.77372	0.00338112	0.176434	M4
ENSG00000232104	RFX3-AS1	RFX3 antisense RNA 1 [Source:HGNC Symbol;Acc:HGNC:51197]	RFX3-AS1	lncRNA	-0.773044	7.55e-05	0.0152602	-0.730918	3.93685e-05	0.00795395	-0.755508	0.000754562	0.101076	M8
ENSG00000112238	PRDM13	PR/SET domain 13 [Source:HGNC Symbol;Acc:HGNC:13998]	PRDM13	protein_coding	-4.08905	7.7e-05	0.0153698	-4.44603	2.54203e-05	0.00667665	-4.07407	0.000756139	0.101076	M19
ENSG00000152268	SPON1	spondin 1, extracellular matrix protein [Source:HGNC Symbol;Acc:11252]	SPON1		-1.99743	7.99e-05	0.0157378	-1.86162	5.20778e-05	0.00932607	-1.82292	0.000987003	0.117728	M4
ENSG00000139574	NPFF	neuropeptide FF-amide peptide precursor [Source:HGNC Symbol;Acc:HGNC:7901]	NPFF	protein_coding	0.754407	8.12e-05	0.0157964	0.774309	6.27356e-05	0.0101923	0.603526	0.00434505	0.195987	M14
ENSG00000141431	ASXL3	ASXL transcriptional regulator 3 [Source:HGNC Symbol;Acc:HGNC:29357]	ASXL3	protein_coding	-1.16322	8.63e-05	0.0164199	-1.16187	7.61459e-05	0.0109089	-1.11521	0.00125334	0.128609	M3
ENSG00000182809	CRIP2	cysteine rich protein 2 [Source:HGNC Symbol;Acc:HGNC:2361]	CRIP2	protein_coding	0.510247	8.65e-05	0.0164199	0.541755	0.000108101	0.0129058	0.406216	0.00722234	0.233114	M12
ENSG00000242732	RTL5	retrotransposon Gag like 5 [Source:HGNC Symbol;Acc:HGNC:29430]	RTL5	protein_coding	0.505315	9.42e-05	0.0175201	0.543096	3.67705e-05	0.00795395	0.472264	0.00234473	0.156662	M17
ENSG00000259969	AL049838.1	novel transcript, overlapping C14orf37		lncRNA	0.704634	9.55e-05	0.0175201	0.750523	4.33216e-05	0.00847247	0.680116	0.0013256	0.129752	M12
ENSG00000249437	NAIP	NLR family apoptosis inhibitory protein [Source:HGNC Symbol;Acc:HGNC:7634]	NAIP	protein_coding	0.614241	9.67e-05	0.0175201	0.530939	0.00374381	0.0620032	0.605351	0.00497749	0.202668	M12
ENSG00000197301	HMGA2-AS1	HMGA2 antisense RNA 1 [Source:HGNC Symbol;Acc:HGNC:53973]	HMGA2-AS1	lncRNA	-1.75206	9.67e-05	0.0175201	-1.7516	8.81071e-05	0.011723	-2.17658	5.1602e-05	0.037953	M4
ENSG00000152208	GRID2	glutamate ionotropic receptor delta type subunit 2 [Source:HGNC Symbol;Acc:HGNC:4576]	GRID2	protein_coding	-2.19737	9.89e-05	0.0177144	-2.08052	7.13852e-05	0.0107139	-2.40049	0.000121311	0.0466277	M4
ENSG00000145708	CRHBP	corticotropin releasing hormone binding protein [Source:HGNC Symbol;Acc:HGNC:2356]	CRHBP	protein_coding	2.13498	0.000100993	0.0178248	2.11592	0.000112166	0.0131559	2.04734	0.00127431	0.12873	M18
ENSG00000149256	TENM4	teneurin transmembrane protein 4 [Source:HGNC Symbol;Acc:HGNC:29945]	TENM4	protein_coding	0.71246	0.000101798	0.0178248	0.802049	8.24737e-06	0.00484477	0.66559	0.00320009	0.173159	M17
ENSG00000104964	TLE5	TLE family member 5, transcriptional modulator [Source:HGNC Symbol;Acc:HGNC:307]	TLE5	protein_coding	0.45599	0.000106685	0.0182347	0.461985	5.82855e-05	0.00983979	0.406408	0.00293571	0.168846	M12
ENSG00000151612	ZNF827	zinc finger protein 827 [Source:HGNC Symbol;Acc:HGNC:27193]	ZNF827	protein_coding	0.439537	0.000106765	0.0182347	0.495591	7.87707e-05	0.0110856	0.401987	0.00533133	0.206896	M17
ENSG00000128045	RASL11B	RAS like family 11 member B [Source:HGNC Symbol;Acc:HGNC:23804]	RASL11B	protein_coding	-1.56659	0.000108742	0.0182347	-1.44325	0.000321047	0.0205666	-1.186	0.0112029	0.267494	M3
ENSG00000121380	BCL2L14	BCL2 like 14 [Source:HGNC Symbol;Acc:HGNC:16657]	BCL2L14	protein_coding	1.23731	0.000108767	0.0182347	1.21366	0.000120408	0.0138641	1.30393	0.00059349	0.0888946	M18
ENSG00000176973	FAM89B	family with sequence similarity 89 member B [Source:HGNC Symbol;Acc:HGNC:16708]	FAM89B	protein_coding	0.548013	0.000110158	0.0182735	0.531165	8.00343e-05	0.0111616	0.475706	0.00295822	0.169344	M14
ENSG00000166228	PCBD1	pterin-4 alpha-carbinolamine dehydratase 1 [Source:HGNC Symbol;Acc:HGNC:8646]	PCBD1	protein_coding	-0.553288	0.000111715	0.0183387	-0.566463	8.28984e-05	0.01136	-0.549907	0.00118786	0.126483	M12
ENSG00000167550	RHEBL1	RHEB like 1 [Source:HGNC Symbol;Acc:HGNC:21166]	RHEBL1	protein_coding	-0.800269	0.000114071	0.0185325	-0.917023	0.000132183	0.0141798	-0.963118	0.000756837	0.101076	M8
ENSG00000198355	PIM3	Pim-3 proto-oncogene, serine/threonine kinase [Source:HGNC Symbol;Acc:HGNC:19310]	PIM3	protein_coding	-0.605512	0.000118486	0.0190533	-0.614297	9.71223e-05	0.0122444	-0.384808	0.00936723	0.250924	M1
ENSG00000189362	NEMP2	nuclear envelope integral membrane protein 2 [Source:HGNC Symbol;Acc:HGNC:33700]	NEMP2	protein_coding	-0.466821	0.00012174	0.0193168	-0.511521	4.01143e-05	0.00800205	-0.390233	0.00607576	0.216863	M10
ENSG00000166265	CYYR1	cysteine and tyrosine rich 1 [Source:HGNC Symbol;Acc:HGNC:16274]	CYYR1	protein_coding	-0.878287	0.000127204	0.0193168	-0.872706	0.000131832	0.0141798	-0.967572	0.000400261	0.0769233	M3
ENSG00000247746	USP51	ubiquitin specific peptidase 51 [Source:HGNC Symbol;Acc:HGNC:23086]	USP51	protein_coding	-0.675305	0.00012845	0.0193168	-0.669683	0.000132475	0.0141798	-0.490089	0.00959925	0.250924	M4
ENSG00000225663	MCRIP1	MAPK regulated corepressor interacting protein 1 [Source:HGNC Symbol;Acc:HGNC:28007]	MCRIP1	protein_coding	0.469777	0.000128773	0.0193168	0.442213	6.72488e-05	0.0103899	0.449581	0.00151873	0.13755	M19
ENSG00000130962	PRRG1	proline rich and Gla domain 1 [Source:HGNC Symbol;Acc:HGNC:9469]	PRRG1	protein_coding	-0.43977	0.000129056	0.0193168	-0.433125	0.000132389	0.0141798	-0.41416	0.00206923	0.153595	M19
ENSG00000235501	AC105942.1	novel transcript		lncRNA	-0.576934	0.000129183	0.0193168	-0.618151	8.69778e-05	0.0117152	-0.66377	0.000496803	0.0832884	M8
ENSG00000168824	NSG1	neuronal vesicle trafficking associated 1 [Source:HGNC Symbol;Acc:HGNC:18790]	NSG1	protein_coding	1.35572	0.000129576	0.0193168	1.51905	4.99734e-06	0.00425795	1.1665	0.00394372	0.190175	M18
ENSG00000108604	SMARCD2	SWI/SNF related, matrix associated, actin dependent regulator of chromatin, subfamily d, member 2 [Source:HGNC Symbol;Acc:HGNC:11107]	SMARCD2	protein_coding	-0.483475	0.000130641	0.0193168	-0.499949	0.00012305	0.0139033	-0.507036	0.0011272	0.122507	M4
ENSG00000177875	CCDC184	coiled-coil domain containing 184 [Source:HGNC Symbol;Acc:HGNC:33749]	CCDC184	protein_coding	0.624923	0.000134612	0.0193168	0.685904	6.22651e-05	0.0101923	0.72793	0.000559328	0.0881445	M18
ENSG00000102098	SCML2	Scm polycomb group protein like 2 [Source:HGNC Symbol;Acc:HGNC:10581]	SCML2	protein_coding	-0.534462	0.000134773	0.0193168	-0.57024	5.83018e-05	0.00983979	-0.369559	0.0121592	0.27764	M8
ENSG00000147481	SNTG1	syntrophin gamma 1 [Source:HGNC Symbol;Acc:HGNC:13740]	SNTG1	protein_coding	1.56522	0.000134837	0.0193168	1.56335	0.000131252	0.0141798	1.33669	0.00416307	0.19521	M18
ENSG00000147955	SIGMAR1	sigma non-opioid intracellular receptor 1 [Source:HGNC Symbol;Acc:HGNC:8157]	SIGMAR1	protein_coding	-0.394641	0.000135915	0.0193168	-0.400912	7.49131e-05	0.0109089	-0.358831	0.00292085	0.168607	M3
ENSG00000196865	NHLRC2	NHL repeat containing 2 [Source:HGNC Symbol;Acc:HGNC:24731]	NHLRC2	protein_coding	-0.437909	0.000136059	0.0193168	-0.436166	0.000101896	0.012644	-0.367602	0.00498986	0.202668	M7
ENSG00000148948	LRRC4C	leucine rich repeat containing 4C [Source:HGNC Symbol;Acc:HGNC:29317]	LRRC4C	protein_coding	1.12747	0.000138547	0.0194943	1.20313	8.11906e-05	0.0112235	1.0564	0.00296586	0.169344	M18
ENSG00000112130	RNF8	ring finger protein 8 [Source:HGNC Symbol;Acc:HGNC:10071]	RNF8	protein_coding	0.244835	0.000142208	0.0198323	0.240163	4.73831e-05	0.00888941	0.2565	0.0010199	0.118181	M14
ENSG00000072422	RHOBTB1	Rho related BTB domain containing 1 [Source:HGNC Symbol;Acc:HGNC:18738]	RHOBTB1	protein_coding	-0.422799	0.000144552	0.0199824	-0.407919	0.000178486	0.0158831	-0.326182	0.00806801	0.240687	M3
ENSG00000179241	LDLRAD3	low density lipoprotein receptor class A domain containing 3 [Source:HGNC Symbol;Acc:HGNC:27046]	LDLRAD3	protein_coding	0.32179	0.000146801	0.0201169	0.365569	0.000315955	0.020323	0.470634	8.0063e-05	0.0407004	M3
ENSG00000165891	E2F7	E2F transcription factor 7 [Source:HGNC Symbol;Acc:HGNC:23820]	E2F7	protein_coding	-0.586083	0.000148158	0.0201277	-0.615265	4.94001e-05	0.00904179	-0.544726	0.00226838	0.15581	M10
ENSG00000235092	ID2-AS1	ID2 antisense RNA 1 [Source:HGNC Symbol;Acc:HGNC:51103]	ID2-AS1	lncRNA	-0.930288	0.0001511	0.0202179	-0.886899	0.000302561	0.0200339	-0.69717	0.0117439	0.274995	M3
ENSG00000151729	SLC25A4	solute carrier family 25 member 4 [Source:HGNC Symbol;Acc:HGNC:10990]	SLC25A4	protein_coding	0.518999	0.000151387	0.0202179	0.513061	0.000168508	0.0156995	0.496489	0.00202726	0.153595	M12
ENSG00000163428	LRRC58	leucine rich repeat containing 58 [Source:HGNC Symbol;Acc:HGNC:26968]	LRRC58	protein_coding	-0.341941	0.00015444	0.0204523	-0.377851	0.000244619	0.0187982	-0.428981	0.000482977	0.0827309	M7
ENSG00000164125	GASK1B	golgi associated kinase 1B [Source:HGNC Symbol;Acc:HGNC:25312]	GASK1B	protein_coding	-1.47702	0.000158346	0.0205778	-1.5315	1.83236e-05	0.00617539	-1.40044	0.0023444	0.156662	M3
ENSG00000131116	ZNF428	zinc finger protein 428 [Source:HGNC Symbol;Acc:HGNC:20804]	ZNF428	protein_coding	0.369442	0.000159526	0.0205778	0.348953	7.55213e-05	0.0109089	0.286722	0.00826778	0.243082	M12
ENSG00000263412	AC004477.1	novel transcript, antisense to NFE2L1		lncRNA	-0.60494	0.000159989	0.0205778	-0.585067	0.000330809	0.0207745	-0.442824	0.0132868	0.283085	M13
ENSG00000070808	CAMK2A	calcium/calmodulin dependent protein kinase II alpha [Source:HGNC Symbol;Acc:HGNC:1460]	CAMK2A	protein_coding	1.35279	0.000161016	0.0205778	1.45489	2.01928e-05	0.00617539	1.12759	0.00536632	0.206896	M18
ENSG00000155792	DEPTOR	DEP domain containing MTOR interacting protein [Source:HGNC Symbol;Acc:HGNC:22953]	DEPTOR	protein_coding	-2.06052	0.000161917	0.0205778	-2.18864	0.00010677	0.0128959	-2.12795	0.00143177	0.135109	M4
ENSG00000075643	MOCOS	molybdenum cofactor sulfurase [Source:HGNC Symbol;Acc:HGNC:18234]	MOCOS	protein_coding	-0.945114	0.000164636	0.0206503	-1.09209	0.000661829	0.0297993	-1.12438	0.00362008	0.182677	M8
ENSG00000010278	CD9	CD9 molecule [Source:HGNC Symbol;Acc:HGNC:1709]	CD9	protein_coding	-1.95818	0.000165705	0.0206503	-1.93536	0.000174812	0.0157437	-1.44976	0.0131094	0.283085	M3
ENSG00000198816	ZNF358	zinc finger protein 358 [Source:HGNC Symbol;Acc:HGNC:16838]	ZNF358	protein_coding	0.415904	0.000166418	0.0206503	0.415458	0.000148309	0.0145716	0.345094	0.00525597	0.205531	M12
ENSG00000215346					0.732342	0.00016789	0.0206701	0.728548	0.000152265	0.0147211	0.653139	0.00454394	0.196186	M19
ENSG00000182871	COL18A1	collagen type XVIII alpha 1 chain [Source:HGNC Symbol;Acc:HGNC:2195]	COL18A1	protein_coding	-1.24435	0.000169558	0.0207137	-1.16058	0.000580639	0.0275145	-0.920979	0.013908	0.283793	M3
ENSG00000173825	TIGD3	tigger transposable element derived 3 [Source:HGNC Symbol;Acc:HGNC:18334]	TIGD3	protein_coding	0.414204	0.00017274	0.0208719	0.389547	0.000636259	0.0292327	0.314695	0.0161063	0.295135	M14
ENSG00000124479	NDP	norrin cystine knot growth factor NDP [Source:HGNC Symbol;Acc:HGNC:7678]	NDP	protein_coding	-1.32528	0.0001743	0.0208719	-1.37348	0.000163776	0.0153628	-1.67854	7.65109e-05	0.0401912	M13
ENSG00000109189	USP46	ubiquitin specific peptidase 46 [Source:HGNC Symbol;Acc:HGNC:20075]	USP46	protein_coding	-0.413109	0.000176987	0.0208719	-0.403575	0.000227364	0.0184692	-0.398564	0.00198487	0.153595	M3
ENSG00000175879	HOXD8	homeobox D8 [Source:HGNC Symbol;Acc:HGNC:5139]	HOXD8	protein_coding	-3.412	0.00017916	0.0208719	-3.33655	0.00023232	0.0186219	-2.90415	0.00217392	0.15581	M4
ENSG00000105997	HOXA3	homeobox A3 [Source:HGNC Symbol;Acc:HGNC:5104]	HOXA3	protein_coding	-1.47824	0.000179186	0.0208719	-1.39958	0.000650929	0.029477	-1.13856	0.00451562	0.196135	M4
ENSG00000063169	BICRA	BRD4 interacting chromatin remodeling complex associated protein [Source:HGNC Symbol;Acc:HGNC:4332]	BICRA	protein_coding	0.282821	0.000179561	0.0208719	0.29468	6.07298e-05	0.0100741	0.292117	0.0012618	0.128609	M16
ENSG00000134574	DDB2	damage specific DNA binding protein 2 [Source:HGNC Symbol;Acc:HGNC:2718]	DDB2	protein_coding	-0.994378	0.000180125	0.0208719	-1.11033	0.000135663	0.0143484	-0.895075	0.00496731	0.202668	M8
ENSG00000125534	PPDPF	pancreatic progenitor cell differentiation and proliferation factor [Source:HGNC Symbol;Acc:HGNC:16142]	PPDPF	protein_coding	0.343488	0.00018269	0.0210146	0.366474	0.000179402	0.0158831	0.248015	0.0170926	0.298458	M12
ENSG00000249835	VCAN-AS1	VCAN antisense RNA 1 [Source:HGNC Symbol;Acc:HGNC:40163]	VCAN-AS1	lncRNA	-1.03455	0.000187073	0.0211655	-1.08302	0.000210751	0.0175726	-0.767541	0.0116364	0.274107	M8
ENSG00000205929	C21orf62	chromosome 21 open reading frame 62 [Source:HGNC Symbol;Acc:HGNC:1305]	C21orf62	protein_coding	1.68825	0.000187235	0.0211655	1.80402	0.000187538	0.0162385	1.44032	0.0071113	0.233114	M18
ENSG00000147642	SYBU	syntabulin [Source:HGNC Symbol;Acc:HGNC:26011]	SYBU	protein_coding	0.593404	0.000189265	0.0211655	0.655048	0.00030889	0.0201149	0.7321	0.000842034	0.106157	M18
ENSG00000173137	ADCK5	aarF domain containing kinase 5 [Source:HGNC Symbol;Acc:HGNC:21738]	ADCK5	protein_coding	0.377169	0.000189373	0.0211655	0.389981	0.00017112	0.0156995	0.33246	0.00561173	0.210563	M18
ENSG00000262619	LINC00621	long intergenic non-protein coding RNA 621 [Source:HGNC Symbol;Acc:HGNC:44227]	LINC00621	lncRNA	-1.71173	0.000190938	0.0211901	-1.72515	0.000138495	0.0143588	-1.93468	0.000310933	0.0706335	M4
ENSG00000184319	RPL23AP82	ribosomal protein L23a pseudogene 82 [Source:HGNC Symbol;Acc:HGNC:33730]	RPL23AP82	transcribed_unprocessed_pseudogene	-0.721547	0.000193135	0.0212841	-0.843919	7.01245e-05	0.0106259	-0.536885	0.0243241	0.334781	M9
ENSG00000158806	NPM2	nucleophosmin/nucleoplasmin 2 [Source:HGNC Symbol;Acc:HGNC:7930]	NPM2	protein_coding	0.812295	0.00019979	0.0217982	0.850315	3.8458e-05	0.00795395	0.835521	0.000313747	0.0706335	M18
ENSG00000157637	SLC38A10	solute carrier family 38 member 10 [Source:HGNC Symbol;Acc:HGNC:28237]	SLC38A10	protein_coding	0.448276	0.00020174	0.0217982	0.469602	0.000157578	0.0150501	0.557094	0.000211256	0.0628148	M14
ENSG00000164591	MYOZ3	myozenin 3 [Source:HGNC Symbol;Acc:HGNC:18565]	MYOZ3	protein_coding	-0.83828	0.00020195	0.0217982	-0.826463	0.000205265	0.0172983	-0.741265	0.00445713	0.196135	M3
ENSG00000106004	HOXA5	homeobox A5 [Source:HGNC Symbol;Acc:HGNC:5106]	HOXA5	protein_coding	-3.90981	0.000204577	0.0219315	-3.8008	0.000338169	0.021064	-2.87	0.0121887	0.27764	M4
ENSG00000165983	PTER	phosphotriesterase related [Source:HGNC Symbol;Acc:HGNC:9590]	PTER	protein_coding	-1.82293	0.000208013	0.0221491	-1.82194	0.000194371	0.0166473	-1.2185	0.0148257	0.288086	M4
ENSG00000105835	NAMPT	nicotinamide phosphoribosyltransferase [Source:HGNC Symbol;Acc:HGNC:30092]	NAMPT	protein_coding	-0.395304	0.00021055	0.0221764	-0.439219	9.52538e-05	0.0122444	-0.386679	0.00423643	0.19521	M19
ENSG00000223756	TSSC2	tumor suppressing subtransferable candidate 2 pseudogene [Source:HGNC Symbol;Acc:HGNC:12384]	TSSC2	transcribed_unprocessed_pseudogene	-1.37331	0.000211877	0.0221764	-1.47009	0.000126519	0.0141406	-1.00577	0.0145431	0.28746	M3
ENSG00000269190	FBXO17	F-box protein 17 [Source:HGNC Symbol;Acc:HGNC:18754]	FBXO17	protein_coding	-0.648682	0.00021249	0.0221764	-0.681273	0.000171351	0.0156995	-0.809033	0.000220301	0.0630803	M5
ENSG00000232445	AC006329.1	novel transcript		lncRNA	-0.898784	0.000216476	0.0224128	-0.964224	4.99166e-05	0.00904179	-0.948832	0.00131185	0.129752	M19
ENSG00000158773	USF1	upstream transcription factor 1 [Source:HGNC Symbol;Acc:HGNC:12593]	USF1	protein_coding	0.416211	0.0002176	0.0224128	0.40386	0.000280117	0.0196327	0.425208	0.00154355	0.138999	M18
ENSG00000167123	CERCAM	cerebral endothelial cell adhesion molecule [Source:HGNC Symbol;Acc:HGNC:23723]	CERCAM	protein_coding	0.491468	0.000220546	0.0225317	0.492169	0.000174831	0.0157437	0.596298	0.000204426	0.0628148	M11
ENSG00000139915	MDGA2	MAM domain containing glycosylphosphatidylinositol anchor 2 [Source:HGNC Symbol;Acc:HGNC:19835]	MDGA2	protein_coding	1.26047	0.000221984	0.0225317	1.34308	0.000140675	0.0143954	1.39627	0.000864707	0.10646	M11
ENSG00000169727	GPS1	G protein pathway suppressor 1 [Source:HGNC Symbol;Acc:HGNC:4549]	GPS1	protein_coding	0.300335	0.000223044	0.0225317	0.282098	0.000218254	0.0178636	0.318017	0.000926145	0.11314	M12
ENSG00000033122	LRRC7	leucine rich repeat containing 7 [Source:HGNC Symbol;Acc:HGNC:18531]	LRRC7	protein_coding	1.52778	0.000228254	0.0229112	1.77331	0.000365314	0.0219482	1.8839	0.00200762	0.153595	M17
ENSG00000235989	MORC2-AS1	MORC2 antisense RNA 1 [Source:HGNC Symbol;Acc:HGNC:26662]	MORC2-AS1	lncRNA	0.643145	0.000231829	0.0231227	0.644037	0.000213956	0.017746	0.561203	0.00536966	0.206896	M14
ENSG00000197576	HOXA4	homeobox A4 [Source:HGNC Symbol;Acc:HGNC:5105]	HOXA4	protein_coding	-2.93054	0.000237276	0.0232291	-2.73406	0.000496382	0.0255637	-3.24204	0.000329544	0.0711408	M4
ENSG00000130164	LDLR	low density lipoprotein receptor [Source:HGNC Symbol;Acc:HGNC:6547]	LDLR	protein_coding	0.356007	0.000237307	0.0232291	0.339965	0.000554354	0.0268802	0.318403	0.00669296	0.229759	M19
ENSG00000005189	REXO5	RNA exonuclease 5 [Source:HGNC Symbol;Acc:HGNC:24661]	REXO5	protein_coding	-0.355324	0.000237317	0.0232291	-0.429459	0.000302418	0.0200339	-0.43673	0.00390921	0.19014	M10
ENSG00000246792	AC106038.1	novel transcript		lncRNA	-1.1806	0.000252568	0.0242045	-1.1656	0.000183757	0.0160586	-1.26325	0.00105497	0.118752	M8
ENSG00000168843	FSTL5	follistatin like 5 [Source:HGNC Symbol;Acc:HGNC:21386]	FSTL5	protein_coding	1.66197	0.000253242	0.0242045	1.85317	0.000130425	0.0141798	1.46336	0.00943294	0.250924	M18
ENSG00000138111	MFSD13A	major facilitator superfamily domain containing 13A [Source:HGNC Symbol;Acc:HGNC:26196]	MFSD13A	protein_coding	0.551878	0.000253396	0.0242045	0.519245	0.000887145	0.0332079	0.274202	0.0811736	0.480006	M18
ENSG00000266456	AP001178.3	novel transcript, antisense to C18orf56		lncRNA	-0.810408	0.000253426	0.0242045	-0.840076	0.000232826	0.0186219	-0.870738	0.00147402	0.136544	M8
ENSG00000260400	AL513534.2	novel transcript, overlapping to TET1		lncRNA	0.619786	0.000256296	0.0243311	0.617889	0.000250162	0.0187982	0.601915	0.00205171	0.153595	M14
ENSG00000147364	FBXO25	F-box protein 25 [Source:HGNC Symbol;Acc:HGNC:13596]	FBXO25	protein_coding	0.321944	0.000264081	0.0247905	0.370685	2.64176e-05	0.00682484	0.289061	0.0095817	0.250924	M7
ENSG00000203772	SPRN	shadow of prion protein [Source:HGNC Symbol;Acc:HGNC:16871]	SPRN	protein_coding	0.494734	0.000264281	0.0247905	0.526596	0.000251847	0.0188097	0.424337	0.00614118	0.218462	M14
ENSG00000177732	SOX12	SRY-box transcription factor 12 [Source:HGNC Symbol;Acc:HGNC:11198]	SOX12	protein_coding	0.264847	0.000273596	0.0250424	0.260007	0.000263494	0.0192241	0.317269	0.000287125	0.0696122	M12
ENSG00000167528	ZNF641	zinc finger protein 641 [Source:HGNC Symbol;Acc:HGNC:31834]	ZNF641	protein_coding	0.450527	0.000274876	0.0250424	0.479779	0.000100495	0.012569	0.417108	0.00447055	0.196135	M17
ENSG00000107731	UNC5B	unc-5 netrin receptor B [Source:HGNC Symbol;Acc:HGNC:12568]	UNC5B	protein_coding	-1.39571	0.000275919	0.0250424	-1.35104	0.000281716	0.0196327	-1.13767	0.00459318	0.197231	M4
ENSG00000175130	MARCKSL1	MARCKS like 1 [Source:HGNC Symbol;Acc:HGNC:7142]	MARCKSL1	protein_coding	0.467088	0.000277753	0.0250424	0.458328	0.000184441	0.0160586	0.411307	0.0057701	0.21232	M12
ENSG00000113391	FAM172A	family with sequence similarity 172 member A [Source:HGNC Symbol;Acc:HGNC:25365]	FAM172A	protein_coding	0.447465	0.00027989	0.0250424	0.468885	0.00027241	0.0194249	0.573197	0.000241903	0.0640043	M11
ENSG00000100889	PCK2	phosphoenolpyruvate carboxykinase 2, mitochondrial [Source:HGNC Symbol;Acc:HGNC:8725]	PCK2	protein_coding	-0.666771	0.000280779	0.0250424	-0.668608	0.000257904	0.0189921	-0.764667	0.000327913	0.0711408	M3
ENSG00000131037	EPS8L1	EPS8 like 1 [Source:HGNC Symbol;Acc:HGNC:21295]	EPS8L1	protein_coding	0.515168	0.000281392	0.0250424	0.498707	0.000505055	0.0258175	0.332909	0.0331489	0.371281	M18
ENSG00000082482	KCNK2	potassium two pore domain channel subfamily K member 2 [Source:HGNC Symbol;Acc:HGNC:6277]	KCNK2	protein_coding	1.66751	0.000283406	0.0250424	1.68425	0.000245776	0.0187982	1.71381	0.00169785	0.146227	M9
ENSG00000008382	MPND	MPN domain containing [Source:HGNC Symbol;Acc:HGNC:25934]	MPND	protein_coding	0.309323	0.000284185	0.0250424	0.324075	0.000298759	0.0199498	0.364763	0.000682964	0.097844	M12
ENSG00000051128	HOMER3	homer scaffold protein 3 [Source:HGNC Symbol;Acc:HGNC:17514]	HOMER3	protein_coding	0.710528	0.000285056	0.0250424	0.68962	0.000268652	0.0194206	0.686536	0.00300965	0.170608	M18
ENSG00000239218	RPS20P22	ribosomal protein S20 pseudogene 22 [Source:HGNC Symbol;Acc:HGNC:36379]	RPS20P22	transcribed_processed_pseudogene	0.525933	0.000285173	0.0250424	0.494754	0.000149581	0.0145716	0.515774	0.00223177	0.15581	M16
ENSG00000204860	FAM201A	family with sequence similarity 201 member A [Source:HGNC Symbol;Acc:HGNC:27239]	FAM201A	lncRNA	-1.48029	0.000286035	0.0250424	-1.37175	0.00074363	0.0306594	-1.79007	0.000109198	0.0463229	M3
ENSG00000139835	GRTP1	growth hormone regulated TBC protein 1 [Source:HGNC Symbol;Acc:HGNC:20310]	GRTP1	protein_coding	-0.413041	0.000292778	0.0254911	-0.369552	0.00343567	0.0604458	-0.155645	0.213055	0.639593	M4
ENSG00000226752	CUTALP	cutA divalent cation tolerance homolog-like, pseudogene [Source:HGNC Symbol;Acc:HGNC:27367]	CUTALP	transcribed_unitary_pseudogene	-1.29888	0.000294525	0.0255023	-1.24895	0.0001072	0.0128959	-0.935148	0.0156041	0.294851	M4
ENSG00000136490	LIMD2	LIM domain containing 2 [Source:HGNC Symbol;Acc:HGNC:28142]	LIMD2	protein_coding	0.38807	0.000311167	0.0267898	0.371614	0.00028755	0.0196327	0.440501	0.000677609	0.097844	M12
ENSG00000236829	Z97634.1	ribosomal protein L23a (RPL23A) pseudogene		transcribed_processed_pseudogene	0.527967	0.000315154	0.0267898	0.552218	0.000123514	0.0139033	0.610171	0.000568544	0.0887097	M14
ENSG00000147676	MAL2	mal, T cell differentiation protein 2 (gene/pseudogene) [Source:HGNC Symbol;Acc:HGNC:13634]	MAL2	protein_coding	-1.98494	0.000315878	0.0267898	-1.95197	0.000334042	0.0208895	-1.75603	0.00591956	0.214945	M4
ENSG00000056277	ZNF280C	zinc finger protein 280C [Source:HGNC Symbol;Acc:HGNC:25955]	ZNF280C	protein_coding	-0.297719	0.000316194	0.0267898	-0.329418	0.000430591	0.0239804	-0.261949	0.0137803	0.283793	M7
ENSG00000196118	CCDC189	coiled-coil domain containing 189 [Source:HGNC Symbol;Acc:HGNC:28078]	CCDC189	protein_coding	0.588007	0.000319394	0.0268839	0.602794	0.000287752	0.0196327	0.658604	0.00126495	0.128609	M14
ENSG00000140873	ADAMTS18	ADAM metallopeptidase with thrombospondin type 1 motif 18 [Source:HGNC Symbol;Acc:HGNC:17110]	ADAMTS18	protein_coding	-1.92978	0.000320716	0.0268839	-2.00615	0.000325852	0.0207745	-1.98337	0.00290285	0.168273	M3
ENSG00000256897	AC018410.2	novel transcript		lncRNA	-1.12104	0.00032803	0.0271768	-1.16738	0.000271166	0.0194241	-1.12293	0.00201525	0.153595	M8
ENSG00000187955	COL14A1	collagen type XIV alpha 1 chain [Source:HGNC Symbol;Acc:HGNC:2191]	COL14A1	protein_coding	-2.60917	0.000329299	0.0271768	-2.64098	0.000257468	0.0189921	-2.52529	0.0025888	0.165169	M3
ENSG00000183779	ZNF703	zinc finger protein 703 [Source:HGNC Symbol;Acc:HGNC:25883]	ZNF703	protein_coding	1.63934	0.000329385	0.0271768	1.55252	0.000426901	0.0239804	1.84485	0.000819025	0.105434	M18
ENSG00000102984	ZNF821	zinc finger protein 821 [Source:HGNC Symbol;Acc:HGNC:28043]	ZNF821	protein_coding	0.268424	0.000331248	0.0271882	0.274093	0.000241264	0.0187982	0.28623	0.00109529	0.120704	M12
ENSG00000064225	ST3GAL6	ST3 beta-galactoside alpha-2,3-sialyltransferase 6 [Source:HGNC Symbol;Acc:HGNC:18080]	ST3GAL6	protein_coding	-0.593888	0.000333808	0.0272564	-0.642212	0.000315639	0.020323	-0.480118	0.0142933	0.285957	M19
ENSG00000169683	LRRC45	leucine rich repeat containing 45 [Source:HGNC Symbol;Acc:HGNC:28302]	LRRC45	protein_coding	0.479483	0.000339742	0.0275979	0.439571	0.00076988	0.031189	0.475662	0.00373654	0.183854	M14
ENSG00000214336	FOXI3	forkhead box I3 [Source:HGNC Symbol;Acc:HGNC:35123]	FOXI3	protein_coding	-2.04712	0.000362762	0.0291915	-2.03304	0.000237087	0.0187071	-2.13585	0.00227424	0.15581	M8
ENSG00000184923	NUTM2A	NUT family member 2A [Source:HGNC Symbol;Acc:HGNC:23438]	NUTM2A	protein_coding	0.756765	0.000363695	0.0291915	0.824659	0.000439834	0.024151	0.696714	0.00876741	0.246285	M11
ENSG00000261338	AC021016.2	novel transcript, overlapping to ARPC2 and GPBAR1		lncRNA	0.530644	0.000364916	0.0291915	0.525997	0.000289027	0.0196327	0.424187	0.00973014	0.253009	M12
ENSG00000198597	ZNF536	zinc finger protein 536 [Source:HGNC Symbol;Acc:HGNC:29025]	ZNF536	protein_coding	1.29372	0.000371607	0.0293458	1.30867	0.000230146	0.0185993	1.13952	0.00730628	0.233114	M18
ENSG00000173264	GPR137	G protein-coupled receptor 137 [Source:HGNC Symbol;Acc:HGNC:24300]	GPR137	protein_coding	0.335822	0.000372126	0.0293458	0.373396	0.000298333	0.0199498	0.2829	0.0164601	0.295135	M14
ENSG00000142089	IFITM3	interferon induced transmembrane protein 3 [Source:HGNC Symbol;Acc:HGNC:5414]	IFITM3	protein_coding	-1.69474	0.000372432	0.0293458	-1.80054	0.000255119	0.0189642	-0.897434	0.0497776	0.414831	M9
ENSG00000261452					0.273481	0.000375385	0.0294313	0.299987	0.000382822	0.0225108	0.339037	0.000996771	0.117728	M12
ENSG00000154640	BTG3	BTG anti-proliferation factor 3 [Source:HGNC Symbol;Acc:HGNC:1132]	BTG3	protein_coding	-0.428795	0.00037831	0.0295138	-0.494018	5.84043e-05	0.00983979	-0.436254	0.00478091	0.201133	M19
ENSG00000100626	GALNT16	polypeptide N-acetylgalactosaminyltransferase 16 [Source:HGNC Symbol;Acc:HGNC:23233]	GALNT16	protein_coding	0.511387	0.000380332	0.0295254	0.557252	9.29652e-05	0.0121078	0.486042	0.00527547	0.205782	M18
ENSG00000162545	CAMK2N1	calcium/calmodulin dependent protein kinase II inhibitor 1 [Source:HGNC Symbol;Acc:HGNC:24190]	CAMK2N1	protein_coding	1.69697	0.000384155	0.0295433	1.66147	0.00053231	0.0264535	1.05983	0.0389007	0.386308	M18
ENSG00000160703	NLRX1	NLR family member X1 [Source:HGNC Symbol;Acc:HGNC:29890]	NLRX1	protein_coding	-0.986216	0.000384312	0.0295433	-1.00158	0.000287557	0.0196327	-0.821151	0.00831879	0.243221	M3
ENSG00000063660	GPC1	glypican 1 [Source:HGNC Symbol;Acc:HGNC:4449]	GPC1	protein_coding	0.480434	0.000392445	0.0298232	0.523685	0.000105409	0.0128771	0.468193	0.00439008	0.195987	M18
ENSG00000123094	RASSF8	Ras association domain family member 8 [Source:HGNC Symbol;Acc:HGNC:13232]	RASSF8	protein_coding	-0.399672	0.000394146	0.0298232	-0.43141	0.000155982	0.0149885	-0.309532	0.0157502	0.295135	M19
ENSG00000204969	PCDHA2	protocadherin alpha 2 [Source:HGNC Symbol;Acc:HGNC:8668]	PCDHA2	protein_coding	0.708795	0.000395408	0.0298232	0.797061	5.28526e-05	0.00935847	0.873671	0.000576897	0.0888946	M11
ENSG00000178028	DMAP1	DNA methyltransferase 1 associated protein 1 [Source:HGNC Symbol;Acc:HGNC:18291]	DMAP1	protein_coding	0.222082	0.000397461	0.0298232	0.225153	0.000297588	0.0199498	0.208688	0.0051781	0.204515	M12
ENSG00000139269	INHBE	inhibin subunit beta E [Source:HGNC Symbol;Acc:HGNC:24029]	INHBE	protein_coding	-1.0324	0.000398507	0.0298232	-1.0359	0.000363883	0.0219482	-1.24788	0.000381948	0.0761913	M3
ENSG00000102383	ZDHHC15	zinc finger DHHC-type containing 15 [Source:HGNC Symbol;Acc:HGNC:20342]	ZDHHC15	protein_coding	0.980065	0.000399309	0.0298232	1.07699	8.46984e-05	0.0115066	0.575691	0.0376321	0.384274	M18
ENSG00000189007	ADAT2	adenosine deaminase tRNA specific 2 [Source:HGNC Symbol;Acc:HGNC:21172]	ADAT2	protein_coding	-0.535383	0.000407978	0.030327	-0.582741	0.000284747	0.0196327	-0.581156	0.00249205	0.163993	M8
ENSG00000170915	PAQR8	progestin and adipoQ receptor family member 8 [Source:HGNC Symbol;Acc:HGNC:15708]	PAQR8	protein_coding	-0.485996	0.000410574	0.0303767	-0.500904	0.000278595	0.0196327	-0.418121	0.00863853	0.244061	M3
ENSG00000155530	LRGUK	leucine rich repeats and guanylate kinase domain containing [Source:HGNC Symbol;Acc:HGNC:21964]	LRGUK	protein_coding	0.771296	0.000415637	0.0306076	0.824144	4.44795e-05	0.00847247	0.775505	0.00283634	0.168273	M11
ENSG00000178927	CYBC1	cytochrome b-245 chaperone 1 [Source:HGNC Symbol;Acc:HGNC:28672]	CYBC1	protein_coding	0.487523	0.000418882	0.0307031	0.468823	0.000550262	0.0268465	0.444141	0.00466616	0.199279	M14
ENSG00000232040	ZBED9	zinc finger BED-type containing 9 [Source:HGNC Symbol;Acc:HGNC:13851]	ZBED9	protein_coding	-0.709067	0.00043069	0.0314224	-0.66151	0.000745134	0.0306594	-0.739418	0.00251832	0.163993	M19
ENSG00000187531	SIRT7	sirtuin 7 [Source:HGNC Symbol;Acc:HGNC:14935]	SIRT7	protein_coding	0.396654	0.000435213	0.0315262	0.377785	0.000688833	0.0299801	0.34368	0.00681536	0.229759	M14
ENSG00000183098	GPC6	glypican 6 [Source:HGNC Symbol;Acc:HGNC:4454]	GPC6	protein_coding	-0.458021	0.000436113	0.0315262	-0.478657	0.000386716	0.0226273	-0.439293	0.0058029	0.21267	M7
ENSG00000215808	LINC01139	long intergenic non-protein coding RNA 1139 [Source:HGNC Symbol;Acc:HGNC:27924]	LINC01139	lncRNA	-3.28949	0.000451758	0.0323976	-3.12152	0.00133892	0.0403487	-1.15021	0.197012	0.627661	M3
ENSG00000167553	TUBA1C	tubulin alpha 1c [Source:HGNC Symbol;Acc:HGNC:20768]	TUBA1C	protein_coding	-0.986628	0.00045228	0.0323976	-1.0622	0.000122163	0.0139033	-0.891748	0.00734218	0.233114	M3
ENSG00000067836	ROGDI	rogdi atypical leucine zipper [Source:HGNC Symbol;Acc:HGNC:29478]	ROGDI	protein_coding	0.431392	0.000454953	0.0324417	0.468485	0.000476691	0.0255227	0.408164	0.00894205	0.247361	M14
ENSG00000128683	GAD1	glutamate decarboxylase 1 [Source:HGNC Symbol;Acc:HGNC:4092]	GAD1	protein_coding	1.41954	0.000461842	0.0325734	1.50074	0.000137621	0.0143588	1.1936	0.0103829	0.260548	M18
ENSG00000168813	ZNF507	zinc finger protein 507 [Source:HGNC Symbol;Acc:HGNC:23783]	ZNF507	protein_coding	-0.210775	0.000463329	0.0325734	-0.214692	0.000329116	0.0207745	-0.128896	0.0372978	0.384274	M7
ENSG00000175745	NR2F1	nuclear receptor subfamily 2 group F member 1 [Source:HGNC Symbol;Acc:HGNC:7975]	NR2F1	protein_coding	0.942336	0.000463909	0.0325734	1.00189	0.000327267	0.0207745	0.939156	0.00448229	0.196135	M11
ENSG00000262198	AL157931.1	novel transcript		lncRNA	-2.26273	0.000466819	0.0325734	-2.39293	0.00017095	0.0156995	-2.75159	0.000248834	0.0640043	M9
ENSG00000158711	ELK4	ETS transcription factor ELK4 [Source:HGNC Symbol;Acc:HGNC:3326]	ELK4	protein_coding	-0.59614	0.000467136	0.0325734	-0.622859	0.000461627	0.0249136	-0.5388	0.00914726	0.249541	M8
ENSG00000084764	MAPRE3	microtubule associated protein RP/EB family member 3 [Source:HGNC Symbol;Acc:HGNC:6892]	MAPRE3	protein_coding	0.558938	0.000480244	0.033205	0.667947	9.03165e-05	0.0118608	0.590588	0.00800947	0.239964	M18
ENSG00000157782	CABP1	calcium binding protein 1 [Source:HGNC Symbol;Acc:HGNC:1384]	CABP1	protein_coding	-1.00284	0.000480872	0.033205	-1.08789	0.000688226	0.0299801	-1.01618	0.00481368	0.201133	M8
ENSG00000087008	ACOX3	acyl-CoA oxidase 3, pristanoyl [Source:HGNC Symbol;Acc:HGNC:121]	ACOX3	protein_coding	0.220161	0.000482515	0.033205	0.248648	0.000330884	0.0207745	0.244626	0.00420831	0.19521	M14
ENSG00000183248	PRR36	proline rich 36 [Source:HGNC Symbol;Acc:HGNC:26172]	PRR36	protein_coding	0.298952	0.00048507	0.0332358	0.306474	0.000133169	0.0141798	0.192713	0.0291937	0.358043	M14
ENSG00000198840	MT-ND3	mitochondrially encoded NADH:ubiquinone oxidoreductase core subunit 3 [Source:HGNC Symbol;Acc:HGNC:7458]	MT-ND3	protein_coding	0.445852	0.000487505	0.033258	0.413219	0.000147189	0.0145716	0.344639	0.0165645	0.295352	M12
ENSG00000051382	PIK3CB	phosphatidylinositol-4,5-bisphosphate 3-kinase catalytic subunit beta [Source:HGNC Symbol;Acc:HGNC:8976]	PIK3CB	protein_coding	-0.44003	0.000491621	0.0333327	-0.429997	0.000679766	0.0299801	-0.336299	0.0211922	0.318758	M3
ENSG00000109618	SEPSECS	Sep (O-phosphoserine) tRNA:Sec (selenocysteine) tRNA synthase [Source:HGNC Symbol;Acc:HGNC:30605]	SEPSECS	protein_coding	-0.366086	0.000494368	0.0333327	-0.39484	0.000368812	0.0219482	-0.331147	0.0102133	0.25868	M8
ENSG00000109255	NMU	neuromedin U [Source:HGNC Symbol;Acc:HGNC:7859]	NMU	protein_coding	1.03522	0.000494945	0.0333327	0.927516	0.00149648	0.041521	0.745247	0.027107	0.349002	M12
ENSG00000102103	PQBP1	polyglutamine binding protein 1 [Source:HGNC Symbol;Acc:HGNC:9330]	PQBP1	protein_coding	0.295983	0.000502305	0.0336843	0.28106	0.000249083	0.0187982	0.284681	0.0048827	0.201959	M12
ENSG00000172671	ZFAND4	zinc finger AN1-type containing 4 [Source:HGNC Symbol;Acc:HGNC:23504]	ZFAND4	protein_coding	-0.477833	0.000508723	0.0339411	-0.430278	0.00123378	0.0388861	-0.409749	0.0140601	0.284427	M4
ENSG00000259280	AC018563.1	novel transcript		lncRNA	1.86736	0.000510441	0.0339411	1.83576	0.000609875	0.028435	1.89726	0.00320279	0.173159	M18
ENSG00000120860	WASHC3	WASH complex subunit 3 [Source:HGNC Symbol;Acc:HGNC:24256]	WASHC3	protein_coding	0.354553	0.000516479	0.0341983	0.350585	0.000515491	0.025954	0.295974	0.0118169	0.275478	M14
ENSG00000198822	GRM3	glutamate metabotropic receptor 3 [Source:HGNC Symbol;Acc:HGNC:4595]	GRM3	protein_coding	1.84503	0.000520557	0.034311	1.96747	0.000237414	0.0187071	1.84456	0.00422453	0.19521	M18
ENSG00000247373	TMED2-DT	TMED2 divergent transcript [Source:HGNC Symbol;Acc:HGNC:53346]	TMED2-DT	lncRNA	-0.545213	0.000525421	0.034311	-0.474248	0.00232835	0.0519445	-0.533595	0.00759644	0.235654	M7
ENSG00000157399	ARSE	arylsulfatase E [Source:HGNC Symbol;Acc:HGNC:719]	ARSE	protein_coding	-1.02303	0.000525964	0.034311	-1.11621	0.000768891	0.031189	-1.24497	0.00199076	0.153595	M11
ENSG00000157168	NRG1	neuregulin 1 [Source:HGNC Symbol;Acc:HGNC:7997]	NRG1	protein_coding	-0.932479	0.000527944	0.034311	-0.977767	0.000563666	0.0269994	-1.40249	3.43705e-05	0.0360293	M19
ENSG00000188807	TMEM201	transmembrane protein 201 [Source:HGNC Symbol;Acc:HGNC:33719]	TMEM201	protein_coding	0.377225	0.000529068	0.034311	0.364434	0.00081335	0.0316484	0.310851	0.0127212	0.280775	M11
ENSG00000158055	GRHL3	grainyhead like transcription factor 3 [Source:HGNC Symbol;Acc:HGNC:25839]	GRHL3	protein_coding	-1.57361	0.000552402	0.0354285	-1.65048	0.00043586	0.0240165	-1.56109	0.00422107	0.19521	M3
ENSG00000171843	MLLT3	MLLT3 super elongation complex subunit [Source:HGNC Symbol;Acc:HGNC:7136]	MLLT3	protein_coding	-0.957869	0.000553045	0.0354285	-0.902733	0.000354843	0.0216743	-1.02807	0.00206981	0.153595	M11
ENSG00000197496	SLC2A10	solute carrier family 2 member 10 [Source:HGNC Symbol;Acc:HGNC:13444]	SLC2A10	protein_coding	-0.566001	0.000553086	0.0354285	-0.575935	0.000429924	0.0239804	-0.480047	0.0055273	0.208884	M3
ENSG00000211455	STK38L	serine/threonine kinase 38 like [Source:HGNC Symbol;Acc:HGNC:17848]	STK38L	protein_coding	-0.420389	0.000555292	0.0354285	-0.438137	0.00030439	0.0200707	-0.390196	0.00680368	0.229759	M19
ENSG00000241684	ADAMTS9-AS2	ADAMTS9 antisense RNA 2 [Source:HGNC Symbol;Acc:HGNC:42435]	ADAMTS9-AS2	lncRNA	-1.33352	0.000561082	0.035599	-1.26595	0.0008418	0.0323559	-1.03226	0.0187718	0.308577	M3
ENSG00000101542	CDH20	cadherin 20 [Source:HGNC Symbol;Acc:HGNC:1760]	CDH20	protein_coding	-0.678076	0.000562481	0.035599	-0.755318	0.000558398	0.0269932	-0.587151	0.018348	0.307739	M5
ENSG00000128989	ARPP19	cAMP regulated phosphoprotein 19 [Source:HGNC Symbol;Acc:HGNC:16967]	ARPP19	protein_coding	-0.190676	0.000566621	0.0356468	-0.204285	0.000145333	0.0145716	-0.152771	0.0138739	0.283793	M10
ENSG00000155511	GRIA1	glutamate ionotropic receptor AMPA type subunit 1 [Source:HGNC Symbol;Acc:HGNC:4571]	GRIA1	protein_coding	1.00841	0.000569533	0.0356468	0.980911	0.000717636	0.0304012	0.892728	0.00881476	0.246735	M18
ENSG00000169432	SCN9A	sodium voltage-gated channel alpha subunit 9 [Source:HGNC Symbol;Acc:HGNC:10597]	SCN9A	protein_coding	1.55721	0.000570023	0.0356468	1.64358	0.000260932	0.0191257	1.00977	0.0311989	0.365026	M17
ENSG00000161914	ZNF653	zinc finger protein 653 [Source:HGNC Symbol;Acc:HGNC:25196]	ZNF653	protein_coding	0.344698	0.000580953	0.0361867	0.341652	0.00050094	0.0257144	0.272776	0.0164482	0.295135	M14
ENSG00000140836	ZFHX3	zinc finger homeobox 3 [Source:HGNC Symbol;Acc:HGNC:777]	ZFHX3	protein_coding	0.437889	0.000584986	0.0362945	0.465797	0.000527922	0.0264112	0.568629	0.000491444	0.0832759	M11
ENSG00000125618	PAX8	paired box 8 [Source:HGNC Symbol;Acc:HGNC:8622]	PAX8	protein_coding	-2.60727	0.00059181	0.0365739	-2.5675	0.000685504	0.0299801	-2.48945	0.00513511	0.203839	M4
ENSG00000150687	PRSS23	serine protease 23 [Source:HGNC Symbol;Acc:HGNC:14370]	PRSS23	protein_coding	0.717541	0.000599763	0.0368733	0.677346	0.000394654	0.0229496	0.916988	0.000109906	0.0463229	M18
ENSG00000224877	NDUFAF8	NADH:ubiquinone oxidoreductase complex assembly factor 8 [Source:HGNC Symbol;Acc:HGNC:33551]	NDUFAF8	protein_coding	0.615494	0.000603819	0.0368733	0.528639	0.000421364	0.0239721	0.543015	0.0111218	0.267494	M12
ENSG00000125122	LRRC29	leucine rich repeat containing 29 [Source:HGNC Symbol;Acc:HGNC:13605]	LRRC29	protein_coding	0.592173	0.000603846	0.0368733	0.674152	0.000794914	0.0314378	0.445719	0.0423058	0.397677	M17
ENSG00000164900	GBX1	gastrulation brain homeobox 1 [Source:HGNC Symbol;Acc:HGNC:4185]	GBX1	protein_coding	1.45523	0.000611075	0.0368733	1.4911	0.000509003	0.0258175	1.59769	0.00202253	0.153595	M18
ENSG00000228638	FCF1P2	FCF1 pseudogene 2 [Source:HGNC Symbol;Acc:HGNC:44614]	FCF1P2	transcribed_processed_pseudogene	0.283309	0.000611564	0.0368733	0.303427	0.000374718	0.0221999	0.226511	0.0189547	0.308577	M14
ENSG00000149201	CCDC81	coiled-coil domain containing 81 [Source:HGNC Symbol;Acc:HGNC:26281]	CCDC81	protein_coding	0.554113	0.000612286	0.0368733	0.59184	0.000784902	0.0313941	0.8611	4.34391e-05	0.0360293	M7
ENSG00000100994	PYGB	glycogen phosphorylase B [Source:HGNC Symbol;Acc:HGNC:9723]	PYGB	protein_coding	0.352604	0.000613034	0.0368733	0.343386	0.000821714	0.0317387	0.303108	0.0118431	0.27552	M18
ENSG00000007545	CRAMP1	cramped chromatin regulator homolog 1 [Source:HGNC Symbol;Acc:HGNC:14122]	CRAMP1	protein_coding	0.234993	0.000616136	0.036919	0.24435	7.8786e-05	0.0110856	0.153651	0.0403653	0.392234	M7
ENSG00000168101	NUDT16L1	nudix hydrolase 16 like 1 [Source:HGNC Symbol;Acc:HGNC:28154]	NUDT16L1	protein_coding	0.288787	0.000632994	0.0377496	0.284707	0.000485689	0.0255227	0.256176	0.00844321	0.244061	M12
ENSG00000153993	SEMA3D	semaphorin 3D [Source:HGNC Symbol;Acc:HGNC:10726]	SEMA3D	protein_coding	-1.67895	0.000634789	0.0377496	-1.67955	0.000604072	0.0282665	-1.56549	0.00673915	0.229759	M3
ENSG00000162636	FAM102B	family with sequence similarity 102 member B [Source:HGNC Symbol;Acc:HGNC:27637]	FAM102B	protein_coding	-0.329021	0.000639157	0.037774	-0.378092	0.00116618	0.037813	-0.335857	0.0151462	0.291439	M5
ENSG00000104381	GDAP1	ganglioside induced differentiation associated protein 1 [Source:HGNC Symbol;Acc:HGNC:15968]	GDAP1	protein_coding	0.853569	0.000640072	0.037774	0.888819	0.000431613	0.0239804	0.770935	0.00899783	0.247897	M18
ENSG00000198888	MT-ND1	mitochondrially encoded NADH:ubiquinone oxidoreductase core subunit 1 [Source:HGNC Symbol;Acc:HGNC:7455]	MT-ND1	protein_coding	0.324665	0.000646283	0.037774	0.329954	0.000496012	0.0255637	0.224351	0.0303781	0.363111	M12
ENSG00000131435	PDLIM4	PDZ and LIM domain 4 [Source:HGNC Symbol;Acc:HGNC:16501]	PDLIM4	protein_coding	-0.990161	0.000648994	0.037774	-0.9637	0.000781608	0.0313941	-0.888915	0.00894473	0.247361	M3
ENSG00000132793	LPIN3	lipin 3 [Source:HGNC Symbol;Acc:HGNC:14451]	LPIN3	protein_coding	-1.06942	0.000649908	0.037774	-1.05686	0.000560653	0.026994	-1.02588	0.00601501	0.215996	M4
ENSG00000143344	RGL1	ral guanine nucleotide dissociation stimulator like 1 [Source:HGNC Symbol;Acc:HGNC:30281]	RGL1	protein_coding	-0.488446	0.000652338	0.037774	-0.452284	0.00354299	0.0611544	-0.284031	0.107913	0.521496	M3
ENSG00000095261	PSMD5	proteasome 26S subunit, non-ATPase 5 [Source:HGNC Symbol;Acc:HGNC:9563]	PSMD5	protein_coding	-0.764384	0.000654585	0.037774	-0.775506	0.000568411	0.0271442	-0.356701	0.0764814	0.471444	M4
ENSG00000117519	CNN3	calponin 3 [Source:HGNC Symbol;Acc:HGNC:2157]	CNN3	protein_coding	-0.294204	0.000654873	0.037774	-0.328789	1.56751e-05	0.00617539	-0.263109	0.00638315	0.223538	M12
ENSG00000055813	CCDC85A	coiled-coil domain containing 85A [Source:HGNC Symbol;Acc:HGNC:29400]	CCDC85A	protein_coding	1.35961	0.00065765	0.037774	1.48571	9.6639e-05	0.0122444	1.16171	0.00886737	0.247329	M18
ENSG00000172575	RASGRP1	RAS guanyl releasing protein 1 [Source:HGNC Symbol;Acc:HGNC:9878]	RASGRP1	protein_coding	-0.82661	0.000659169	0.037774	-0.713419	0.00101675	0.0354106	-0.809575	0.00476969	0.201133	M3
ENSG00000156453	PCDH1	protocadherin 1 [Source:HGNC Symbol;Acc:HGNC:8655]	PCDH1	protein_coding	1.25525	0.000662819	0.0378455	1.29142	0.000387676	0.0226273	1.09335	0.0108084	0.264899	M18
ENSG00000112218	GPR63	G protein-coupled receptor 63 [Source:HGNC Symbol;Acc:HGNC:13302]	GPR63	protein_coding	-0.667905	0.000669982	0.0381164	-0.705855	0.000793643	0.0314378	-0.674107	0.0082231	0.242534	M8
ENSG00000198899	MT-ATP6	mitochondrially encoded ATP synthase membrane subunit 6 [Source:HGNC Symbol;Acc:HGNC:7414]	MT-ATP6	protein_coding	0.28633	0.000678177	0.0384439	0.265669	0.00129859	0.0399696	0.168668	0.0648815	0.448904	M12
ENSG00000171365	CLCN5	chloride voltage-gated channel 5 [Source:HGNC Symbol;Acc:HGNC:2023]	CLCN5	protein_coding	-0.293759	0.000680655	0.038446	-0.287054	0.000591985	0.027848	-0.263708	0.00823369	0.242534	M7
ENSG00000126602	TRAP1	TNF receptor associated protein 1 [Source:HGNC Symbol;Acc:HGNC:16264]	TRAP1	protein_coding	-0.234827	0.000689052	0.0387813	-0.25848	0.000380699	0.0224698	-0.237041	0.0069309	0.23043	M8
ENSG00000184304	PRKD1	protein kinase D1 [Source:HGNC Symbol;Acc:HGNC:9407]	PRKD1	protein_coding	3.64683	0.000699304	0.0392047	3.97112	0.000694475	0.0299842	3.11683	0.0193965	0.31001	M17
ENSG00000038427	VCAN	versican [Source:HGNC Symbol;Acc:HGNC:2464]	VCAN	protein_coding	-0.657474	0.000703866	0.0392047	-0.773477	0.000313367	0.0203225	-0.58499	0.0239998	0.333032	M10
ENSG00000087299	L2HGDH	L-2-hydroxyglutarate dehydrogenase [Source:HGNC Symbol;Acc:HGNC:20499]	L2HGDH	protein_coding	-0.353448	0.000704038	0.0392047	-0.410539	0.000659412	0.0297756	-0.395799	0.00637936	0.223538	M8
ENSG00000052723	SIKE1	suppressor of IKBKE 1 [Source:HGNC Symbol;Acc:HGNC:26119]	SIKE1	protein_coding	-0.208	0.000706644	0.0392113	-0.203829	0.000591564	0.027848	-0.208812	0.00375189	0.183854	M19
ENSG00000003989	SLC7A2	solute carrier family 7 member 2 [Source:HGNC Symbol;Acc:HGNC:11060]	SLC7A2	protein_coding	-0.731251	0.00071227	0.0393848	-0.844118	0.00124666	0.0391358	-0.90244	0.00442974	0.196135	M5
ENSG00000215252	GOLGA8B	golgin A8 family member B [Source:HGNC Symbol;Acc:HGNC:31973]	GOLGA8B	protein_coding	-0.443324	0.000714799	0.0393864	-0.420835	0.00151856	0.041547	-0.434574	0.00652799	0.227096	M3
ENSG00000145241	CENPC	centromere protein C [Source:HGNC Symbol;Acc:HGNC:1854]	CENPC	protein_coding	-0.308087	0.00071899	0.0394793	-0.354984	0.00094821	0.0343942	-0.324009	0.011888	0.27591	M7
ENSG00000143630	HCN3	hyperpolarization activated cyclic nucleotide gated potassium channel 3 [Source:HGNC Symbol;Acc:HGNC:19183]	HCN3	protein_coding	0.453633	0.000725089	0.039676	0.46126	0.000407887	0.0235454	0.339013	0.0236458	0.330977	M7
ENSG00000104059	FAM189A1	family with sequence similarity 189 member A1 [Source:HGNC Symbol;Acc:HGNC:29075]	FAM189A1	protein_coding	-0.855454	0.000728236	0.0397103	-0.885691	0.000674076	0.0299801	-0.770032	0.0119199	0.276243	M3
ENSG00000184575	XPOT	exportin for tRNA [Source:HGNC Symbol;Acc:HGNC:12826]	XPOT	protein_coding	-0.243162	0.000732224	0.0397105	-0.249208	0.000487517	0.0255227	-0.260072	0.00289962	0.168273	M19
ENSG00000170275	CRTAP	cartilage associated protein [Source:HGNC Symbol;Acc:HGNC:2379]	CRTAP	protein_coding	-0.461725	0.00073328	0.0397105	-0.477084	0.000561841	0.026994	-0.438709	0.00730672	0.233114	M3
ENSG00000138606	SHF	Src homology 2 domain containing F [Source:HGNC Symbol;Acc:HGNC:25116]	SHF	protein_coding	0.351969	0.000736944	0.0397312	0.361279	0.000248447	0.0187982	0.332352	0.00536827	0.206896	M18
ENSG00000162869	PPP1R21	protein phosphatase 1 regulatory subunit 21 [Source:HGNC Symbol;Acc:HGNC:30595]	PPP1R21	protein_coding	0.324846	0.000740173	0.0397312	0.336142	0.000483769	0.0255227	0.39876	0.000698327	0.0979145	M18
ENSG00000197930	ERO1A	endoplasmic reticulum oxidoreductase 1 alpha [Source:HGNC Symbol;Acc:HGNC:13280]	ERO1A	protein_coding	-0.201922	0.00074166	0.0397312	-0.216277	0.000574617	0.0273577	-0.212494	0.00492117	0.202094	M7
ENSG00000119698	PPP4R4	protein phosphatase 4 regulatory subunit 4 [Source:HGNC Symbol;Acc:HGNC:23788]	PPP4R4	protein_coding	-0.823136	0.000743747	0.0397312	-0.794426	0.000864942	0.0328472	-0.730052	0.0107337	0.264319	M3
ENSG00000152953	STK32B	serine/threonine kinase 32B [Source:HGNC Symbol;Acc:HGNC:14217]	STK32B	protein_coding	2.05932	0.000748731	0.0398331	2.11638	0.000362219	0.0219482	1.68666	0.0164586	0.295135	M17
ENSG00000070159	PTPN3	protein tyrosine phosphatase non-receptor type 3 [Source:HGNC Symbol;Acc:HGNC:9655]	PTPN3	protein_coding	-1.24111	0.000750709	0.0398331	-1.18856	0.000642015	0.0293428	-0.982026	0.00879898	0.246732	M4
ENSG00000130287	NCAN	neurocan [Source:HGNC Symbol;Acc:HGNC:2465]	NCAN	protein_coding	1.70273	0.000761469	0.0402041	1.82014	0.000137914	0.0143588	1.48097	0.0109152	0.265558	M18
ENSG00000145907	G3BP1	G3BP stress granule assembly factor 1 [Source:HGNC Symbol;Acc:HGNC:30292]	G3BP1	protein_coding	-0.230327	0.000764184	0.0402041	-0.258637	0.000183039	0.0160586	-0.192731	0.0205936	0.316353	M10
ENSG00000164118	CEP44	centrosomal protein 44 [Source:HGNC Symbol;Acc:HGNC:29356]	CEP44	protein_coding	-0.377147	0.000765354	0.0402041	-0.388473	0.000647903	0.0294575	-0.390262	0.00457786	0.19711	M8
ENSG00000136859	ANGPTL2	angiopoietin like 2 [Source:HGNC Symbol;Acc:HGNC:490]	ANGPTL2	protein_coding	-0.430624	0.000772283	0.0404333	-0.45045	0.000736763	0.0306594	-0.498563	0.00193242	0.153595	M8
ENSG00000186470	BTN3A2	butyrophilin subfamily 3 member A2 [Source:HGNC Symbol;Acc:HGNC:1139]	BTN3A2	protein_coding	-0.776922	0.000775706	0.0404385	-0.842647	0.000488271	0.0255227	-0.843771	0.00303522	0.170829	M8
ENSG00000233137					-0.376744	0.000779491	0.0404385	-0.33272	0.000489108	0.0255227	-0.402671	0.0033768	0.176434	M8
ENSG00000174032	SLC25A30	solute carrier family 25 member 30 [Source:HGNC Symbol;Acc:HGNC:27371]	SLC25A30	protein_coding	-0.347937	0.000783652	0.0404385	-0.346579	0.000747431	0.0306738	-0.403276	0.00121918	0.128087	M7
ENSG00000132952	USPL1	ubiquitin specific peptidase like 1 [Source:HGNC Symbol;Acc:HGNC:20294]	USPL1	protein_coding	-0.309728	0.000788203	0.0404385	-0.314457	0.000629301	0.0290825	-0.321692	0.0035264	0.181537	M6
ENSG00000154122	ANKH	ANKH inorganic pyrophosphate transport regulator [Source:HGNC Symbol;Acc:HGNC:15492]	ANKH	protein_coding	0.626517	0.000789374	0.0404385	0.571649	0.00301853	0.0573214	0.582116	0.013092	0.283085	M18
ENSG00000187699	C2orf88	chromosome 2 open reading frame 88 [Source:HGNC Symbol;Acc:HGNC:28191]	C2orf88	protein_coding	-0.549105	0.000789929	0.0404385	-0.494083	0.00129156	0.0399091	-0.351134	0.055086	0.425884	M8
ENSG00000128165	ADM2	adrenomedullin 2 [Source:HGNC Symbol;Acc:HGNC:28898]	ADM2	protein_coding	-0.708322	0.000791567	0.0404385	-0.682443	0.000796329	0.0314378	-0.380996	0.0414717	0.394895	M4
ENSG00000123119	NECAB1	N-terminal EF-hand calcium binding protein 1 [Source:HGNC Symbol;Acc:HGNC:20983]	NECAB1	protein_coding	-0.815051	0.000792912	0.0404385	-0.857761	0.000524147	0.0263058	-0.829174	0.0051073	0.203762	M12
ENSG00000164620	RELL2	RELT like 2 [Source:HGNC Symbol;Acc:HGNC:26902]	RELL2	protein_coding	0.535151	0.000802189	0.0407797	0.58417	0.000147532	0.0145716	0.414036	0.0223119	0.323768	M18
ENSG00000168438	CDC40	cell division cycle 40 [Source:HGNC Symbol;Acc:HGNC:17350]	CDC40	protein_coding	-0.224311	0.000809609	0.0410245	-0.230439	0.000445336	0.0243065	-0.154829	0.0325326	0.370411	M8
ENSG00000111817	DSE	dermatan sulfate epimerase [Source:HGNC Symbol;Acc:HGNC:21144]	DSE	protein_coding	-0.977127	0.000813816	0.0411055	-0.993818	0.00050989	0.0258175	-0.813002	0.0158859	0.295135	M3
ENSG00000102109	PCSK1N	proprotein convertase subtilisin/kexin type 1 inhibitor [Source:HGNC Symbol;Acc:HGNC:17301]	PCSK1N	protein_coding	1.59874	0.000818118	0.0411752	1.78684	5.86928e-05	0.00983979	1.45841	0.0101509	0.25843	M18
ENSG00000184428	TOP1MT	DNA topoisomerase I mitochondrial [Source:HGNC Symbol;Acc:HGNC:29787]	TOP1MT	protein_coding	-0.364917	0.000820435	0.0411752	-0.398662	0.000494571	0.0255637	-0.405338	0.00192245	0.153595	M8
ENSG00000235326					-0.697014	0.000824076	0.0411752	-0.633751	0.00291551	0.0563749	-0.636718	0.0143185	0.285989	M7
ENSG00000231793	DOC2GP	double C2 domain gamma, pseudogene [Source:HGNC Symbol;Acc:HGNC:37962]	DOC2GP	transcribed_unitary_pseudogene	-1.37714	0.000827968	0.0411752	-1.29074	0.00113388	0.0372269	-1.17152	0.010942	0.265558	M3
ENSG00000145242	EPHA5	EPH receptor A5 [Source:HGNC Symbol;Acc:HGNC:3389]	EPHA5	protein_coding	1.85843	0.000830478	0.0411752	2.01319	0.000176277	0.0157838	1.1825	0.0447528	0.403059	M18
ENSG00000251095	AC093866.1	novel transcript		lncRNA	-1.51446	0.000832521	0.0411752	-1.47641	0.00103699	0.0355259	-1.38962	0.00730624	0.233114	M3
ENSG00000186615	KTN1-AS1	KTN1 antisense RNA 1 [Source:HGNC Symbol;Acc:HGNC:19842]	KTN1-AS1	lncRNA	-0.486441	0.000833484	0.0411752	-0.502429	0.000549418	0.0268465	-0.490762	0.00482029	0.201133	M8
ENSG00000137872	SEMA6D	semaphorin 6D [Source:HGNC Symbol;Acc:HGNC:16770]	SEMA6D	protein_coding	-1.30081	0.000843337	0.0412237	-1.16558	0.00254309	0.0537219	-0.69665	0.0999825	0.508923	M3
ENSG00000162623	TYW3	tRNA-yW synthesizing protein 3 homolog [Source:HGNC Symbol;Acc:HGNC:24757]	TYW3	protein_coding	-0.411766	0.000848755	0.0412237	-0.397992	0.00142462	0.0408384	-0.188174	0.131921	0.557058	M3
ENSG00000105251	SHD	Src homology 2 domain containing transforming protein D [Source:HGNC Symbol;Acc:HGNC:30633]	SHD	protein_coding	1.15534	0.000850703	0.0412237	1.25712	7.57158e-05	0.0109089	1.05471	0.00751728	0.235255	M18
ENSG00000253320	AZIN1-AS1	AZIN1 antisense RNA 1 [Source:HGNC Symbol;Acc:HGNC:51558]	AZIN1-AS1	lncRNA	-0.482818	0.000850963	0.0412237	-0.491601	0.000734067	0.0306594	-0.531378	0.00271897	0.167334	M8
ENSG00000162552	WNT4	Wnt family member 4 [Source:HGNC Symbol;Acc:HGNC:12783]	WNT4	protein_coding	-2.09085	0.000851101	0.0412237	-2.07847	0.000739912	0.0306594	-2.48113	0.00107432	0.120073	M4
ENSG00000236333	TRHDE-AS1	TRHDE antisense RNA 1 [Source:HGNC Symbol;Acc:HGNC:27471]	TRHDE-AS1	lncRNA	-1.14022	0.000854932	0.0412237	-1.12244	0.000852365	0.032603	-0.860934	0.021564	0.320622	M4
ENSG00000173673	HES3	hes family bHLH transcription factor 3 [Source:HGNC Symbol;Acc:HGNC:26226]	HES3	protein_coding	2.29809	0.000856571	0.0412237	2.06878	0.00267474	0.0542487	2.12588	0.0121944	0.27764	M18
ENSG00000175161	CADM2	cell adhesion molecule 2 [Source:HGNC Symbol;Acc:HGNC:29849]	CADM2	protein_coding	1.42016	0.000857504	0.0412237	1.4805	0.000366558	0.0219482	0.746468	0.0752536	0.4693	M18
ENSG00000118523	CCN2	cellular communication network factor 2 [Source:HGNC Symbol;Acc:HGNC:2500]	CCN2	protein_coding	0.709654	0.000858009	0.0412237	0.757694	0.000894691	0.033411	0.716376	0.00734507	0.233114	M4
ENSG00000162086	ZNF75A	zinc finger protein 75a [Source:HGNC Symbol;Acc:HGNC:13146]	ZNF75A	protein_coding	0.377176	0.000882677	0.04216	0.380397	0.000766284	0.031189	0.411602	0.00280339	0.168273	M14
ENSG00000153048	CARHSP1	calcium regulated heat stable protein 1 [Source:HGNC Symbol;Acc:HGNC:17150]	CARHSP1	protein_coding	0.287245	0.000882848	0.04216	0.222547	0.0384684	0.190204	0.265894	0.0514281	0.418051	M18
ENSG00000167114	SLC27A4	solute carrier family 27 member 4 [Source:HGNC Symbol;Acc:HGNC:10998]	SLC27A4	protein_coding	0.35828	0.000894176	0.0424688	0.353966	0.000712271	0.0302552	0.342639	0.00788193	0.237498	M14
ENSG00000267427					0.279975	0.000897015	0.0424688	0.317401	0.000968442	0.0346856	0.274905	0.0161817	0.295135	M14
ENSG00000143375	CGN	cingulin [Source:HGNC Symbol;Acc:HGNC:17429]	CGN	protein_coding	-0.712488	0.000897398	0.0424688	-0.641354	0.00215877	0.0495197	-0.520545	0.0327242	0.370411	M7
ENSG00000049759	NEDD4L	NEDD4 like E3 ubiquitin protein ligase [Source:HGNC Symbol;Acc:HGNC:7728]	NEDD4L	protein_coding	0.523029	0.00090636	0.0426982	0.602471	6.48282e-05	0.0102969	0.431249	0.0192135	0.308984	M18
ENSG00000144451	SPAG16	sperm associated antigen 16 [Source:HGNC Symbol;Acc:HGNC:23225]	SPAG16	protein_coding	0.415721	0.000910939	0.0426982	0.418455	0.00075615	0.0309511	0.423938	0.00510278	0.203762	M9
ENSG00000214309	MBLAC1	metallo-beta-lactamase domain containing 1 [Source:HGNC Symbol;Acc:HGNC:22180]	MBLAC1	protein_coding	0.382339	0.000913771	0.0426982	0.378009	0.000865005	0.0328472	0.323679	0.0124004	0.278187	M14
ENSG00000185236	RAB11B	RAB11B, member RAS oncogene family [Source:HGNC Symbol;Acc:HGNC:9761]	RAB11B	protein_coding	0.307739	0.000913848	0.0426982	0.318425	0.000812887	0.0316484	0.303692	0.00920162	0.250446	M12
ENSG00000067113	PLPP1	phospholipid phosphatase 1 [Source:HGNC Symbol;Acc:HGNC:9228]	PLPP1	protein_coding	-0.412169	0.000918528	0.0426982	-0.40805	0.000798102	0.0314378	-0.487044	0.00122956	0.128322	M4
ENSG00000253981	ALG1L13P	ALG1 like 13, pseudogene [Source:HGNC Symbol;Acc:HGNC:44382]	ALG1L13P	transcribed_unprocessed_pseudogene	-0.708976	0.000920649	0.0426982	-0.723905	0.000793629	0.0314378	-0.567015	0.00836836	0.243315	M8
ENSG00000130584	ZBTB46	zinc finger and BTB domain containing 46 [Source:HGNC Symbol;Acc:HGNC:16094]	ZBTB46	protein_coding	0.610903	0.000921212	0.0426982	0.655388	0.000149794	0.0145716	0.601255	0.00636324	0.223538	M18
ENSG00000131196	NFATC1	nuclear factor of activated T cells 1 [Source:HGNC Symbol;Acc:HGNC:7775]	NFATC1	protein_coding	-1.03753	0.000925739	0.0427	-0.977684	0.00153673	0.0417328	-0.939686	0.00865653	0.244061	M3
ENSG00000167671	UBXN6	UBX domain protein 6 [Source:HGNC Symbol;Acc:HGNC:14928]	UBXN6	protein_coding	0.308076	0.00092667	0.0427	0.312791	0.000759003	0.0309874	0.24348	0.0230359	0.328467	M12
ENSG00000204923	FBXO48	F-box protein 48 [Source:HGNC Symbol;Acc:HGNC:33857]	FBXO48	protein_coding	-0.584138	0.00094602	0.0434175	-0.605949	0.000869014	0.0329202	-0.679371	0.00233808	0.156662	M7
ENSG00000180448	ARHGAP45	Rho GTPase activating protein 45 [Source:HGNC Symbol;Acc:HGNC:17102]	ARHGAP45	protein_coding	-0.738089	0.000952959	0.0434175	-0.780795	0.000687053	0.0299801	-0.860559	0.00197635	0.153595	M4
ENSG00000118004	COLEC11	collectin subfamily member 11 [Source:HGNC Symbol;Acc:HGNC:17213]	COLEC11	protein_coding	-1.27965	0.000953884	0.0434175	-1.21217	0.00272928	0.0548607	-1.50088	0.00272891	0.167334	M19
ENSG00000166881	NEMP1	nuclear envelope integral membrane protein 1 [Source:HGNC Symbol;Acc:HGNC:29001]	NEMP1	protein_coding	-0.316518	0.000954988	0.0434175	-0.369709	0.000979556	0.0347676	-0.345933	0.0111354	0.267494	M10
ENSG00000171302	CANT1	calcium activated nucleotidase 1 [Source:HGNC Symbol;Acc:HGNC:19721]	CANT1	protein_coding	0.270767	0.000956017	0.0434175	0.255178	0.000927636	0.033954	0.364421	0.000158397	0.0520038	M14
ENSG00000178343	SHISA3	shisa family member 3 [Source:HGNC Symbol;Acc:HGNC:25159]	SHISA3	protein_coding	2.71085	0.000960443	0.0434628	2.53951	0.0023556	0.0520643	2.33102	0.0183479	0.307739	M18
ENSG00000185090	MANEAL	mannosidase endo-alpha like [Source:HGNC Symbol;Acc:HGNC:26452]	MANEAL	protein_coding	1.35565	0.000963592	0.0434628	1.43535	0.000343435	0.0212243	0.984072	0.0310729	0.365026	M18
ENSG00000187391	MAGI2	membrane associated guanylate kinase, WW and PDZ domain containing 2 [Source:HGNC Symbol;Acc:HGNC:18957]	MAGI2	protein_coding	0.705555	0.00096623	0.0434628	0.86873	0.000418158	0.0239314	0.571529	0.0571647	0.432345	M17
ENSG00000151338	MIPOL1	mirror-image polydactyly 1 [Source:HGNC Symbol;Acc:HGNC:21460]	MIPOL1	protein_coding	-0.492128	0.00097039	0.0434628	-0.484204	0.00112516	0.0370176	-0.409974	0.0194857	0.310805	M3
ENSG00000178233	TMEM151B	transmembrane protein 151B [Source:HGNC Symbol;Acc:HGNC:21315]	TMEM151B	protein_coding	0.851691	0.000970805	0.0434628	0.897565	0.000218775	0.0178636	0.711273	0.0146965	0.288054	M18
ENSG00000105402	NAPA	NSF attachment protein alpha [Source:HGNC Symbol;Acc:HGNC:7641]	NAPA	protein_coding	0.26222	0.000993728	0.0442193	0.261131	0.000741782	0.0306594	0.198853	0.0259796	0.342891	M14
ENSG00000127419	TMEM175	transmembrane protein 175 [Source:HGNC Symbol;Acc:HGNC:28709]	TMEM175	protein_coding	0.307656	0.000997396	0.0442193	0.338645	0.000696768	0.030001	0.28851	0.0139385	0.283793	M17
ENSG00000184613	NELL2	neural EGFL like 2 [Source:HGNC Symbol;Acc:HGNC:7751]	NELL2	protein_coding	1.04709	0.000997752	0.0442193	1.01889	0.00130948	0.0399924	0.679903	0.0476226	0.408538	M18
ENSG00000178031	ADAMTSL1	ADAMTS like 1 [Source:HGNC Symbol;Acc:HGNC:14632]	ADAMTSL1	protein_coding	1.59834	0.000998927	0.0442193	1.76191	0.000430717	0.0239804	1.58151	0.00561398	0.210563	M17
ENSG00000176108	CHMP6	charged multivesicular body protein 6 [Source:HGNC Symbol;Acc:HGNC:25675]	CHMP6	protein_coding	0.364201	0.00100446	0.04434	0.352231	0.000818667	0.0316987	0.401195	0.00262614	0.166877	M14
ENSG00000079215	SLC1A3	solute carrier family 1 member 3 [Source:HGNC Symbol;Acc:HGNC:10941]	SLC1A3	protein_coding	-0.527387	0.00100862	0.0443988	-0.570359	7.24545e-05	0.0107718	-0.30323	0.0620674	0.441426	M10
ENSG00000106772	PRUNE2	prune homolog 2 with BCH domain [Source:HGNC Symbol;Acc:HGNC:25209]	PRUNE2	protein_coding	-0.839701	0.00101317	0.0444329	-0.848472	0.000744069	0.0306594	-1.145	0.00037164	0.0760608	M7
ENSG00000127252	PLAAT1	phospholipase A and acyltransferase 1 [Source:HGNC Symbol;Acc:HGNC:14922]	PLAAT1	protein_coding	-1.28568	0.00101701	0.0444329	-1.29285	0.00093772	0.0341283	-1.24837	0.00600802	0.215996	M4
ENSG00000230747	AC021188.1	novel transcript		lncRNA	-1.32803	0.00101944	0.0444329	-1.51969	0.000208348	0.0174647	-0.994136	0.0379938	0.384274	M8
ENSG00000056661					0.153912	0.0010239	0.0444329	0.170675	0.000160727	0.0151671	0.147241	0.0107288	0.264319	M12
ENSG00000183735	TBK1	TANK binding kinase 1 [Source:HGNC Symbol;Acc:HGNC:11584]	TBK1	protein_coding	-0.210143	0.00102554	0.0444329	-0.239014	0.00103119	0.0355259	-0.217588	0.0134223	0.283558	M7
ENSG00000196323	ZBTB44	zinc finger and BTB domain containing 44 [Source:HGNC Symbol;Acc:HGNC:25001]	ZBTB44	protein_coding	-0.382797	0.00102631	0.0444329	-0.37799	0.000871979	0.0329533	-0.341593	0.0127447	0.2809	M8
ENSG00000048392	RRM2B	ribonucleotide reductase regulatory TP53 inducible subunit M2B [Source:HGNC Symbol;Acc:HGNC:17296]	RRM2B	protein_coding	-0.477457	0.00103125	0.0445244	-0.538997	0.000681247	0.0299801	-0.511882	0.00784166	0.237498	M8
ENSG00000160948	VPS28	VPS28 subunit of ESCRT-I [Source:HGNC Symbol;Acc:HGNC:18178]	VPS28	protein_coding	0.213273	0.00104164	0.0448503	0.212871	0.000702008	0.0301058	0.213271	0.00690314	0.23043	M12
ENSG00000196381	ZNF781	zinc finger protein 781 [Source:HGNC Symbol;Acc:HGNC:26745]	ZNF781	protein_coding	1.28095	0.00105591	0.0453409	1.3676	0.00023397	0.0186219	1.06306	0.0179502	0.306391	M14
ENSG00000198763	MT-ND2	mitochondrially encoded NADH:ubiquinone oxidoreductase core subunit 2 [Source:HGNC Symbol;Acc:HGNC:7456]	MT-ND2	protein_coding	0.388489	0.00107511	0.0459511	0.380788	0.00109511	0.0365631	0.2836	0.0317469	0.366789	M12
ENSG00000023171	GRAMD1B	GRAM domain containing 1B [Source:HGNC Symbol;Acc:HGNC:29214]	GRAMD1B	protein_coding	-0.577273	0.00107595	0.0459511	-0.5065	0.00178069	0.0450431	-0.418843	0.0391286	0.387816	M3
ENSG00000107560	RAB11FIP2	RAB11 family interacting protein 2 [Source:HGNC Symbol;Acc:HGNC:29152]	RAB11FIP2	protein_coding	-0.354361	0.00108335	0.046142	-0.33659	0.00140765	0.0407618	-0.297137	0.0191361	0.308577	M19
ENSG00000110917	MLEC	malectin [Source:HGNC Symbol;Acc:HGNC:28973]	MLEC	protein_coding	-0.250862	0.00109051	0.0463215	-0.255955	0.000779162	0.0313941	-0.257562	0.00544712	0.208753	M10
ENSG00000155130					0.345815	0.00110725	0.0469063	0.339414	0.00117672	0.0379192	0.381751	0.00227596	0.15581	M12
ENSG00000180660	MAB21L1	mab-21 like 1 [Source:HGNC Symbol;Acc:HGNC:6757]	MAB21L1	protein_coding	2.10149	0.00111323	0.0469461	2.20924	0.000794086	0.0314378	2.28453	0.00378907	0.184867	M11
ENSG00000196700	ZNF512B	zinc finger protein 512B [Source:HGNC Symbol;Acc:HGNC:29212]	ZNF512B	protein_coding	0.319881	0.00111451	0.0469461	0.357306	0.000546858	0.0268465	0.286596	0.0194797	0.310805	M11
ENSG00000207652	MIR621	microRNA 621 [Source:HGNC Symbol;Acc:HGNC:32877]	MIR621	miRNA	-0.426305	0.00111713	0.0469461	-0.452313	0.000139835	0.0143954	-0.450586	0.00367221	0.183134	M14
ENSG00000120693	SMAD9	SMAD family member 9 [Source:HGNC Symbol;Acc:HGNC:6774]	SMAD9	protein_coding	-1.2331	0.00112295	0.0470654	-1.20419	0.00105955	0.0359859	-1.08005	0.0118537	0.27552	M3
ENSG00000144214	LYG1	lysozyme g1 [Source:HGNC Symbol;Acc:HGNC:27014]	LYG1	protein_coding	0.419027	0.00112834	0.0471657	0.420453	0.00101163	0.0354106	0.446246	0.00406078	0.192174	M18
ENSG00000188997	KCTD21	potassium channel tetramerization domain containing 21 [Source:HGNC Symbol;Acc:HGNC:27452]	KCTD21	protein_coding	0.622786	0.00113581	0.0473524	0.635606	0.000915778	0.033719	0.576533	0.0107097	0.264319	M18
ENSG00000137727	ARHGAP20	Rho GTPase activating protein 20 [Source:HGNC Symbol;Acc:HGNC:18357]	ARHGAP20	protein_coding	1.65117	0.00114258	0.047509	1.66838	0.00102632	0.0355259	1.79175	0.00290196	0.168273	M18
ENSG00000103042	SLC38A7	solute carrier family 38 member 7 [Source:HGNC Symbol;Acc:HGNC:25582]	SLC38A7	protein_coding	0.344857	0.00115493	0.0478238	0.379272	0.000958702	0.0345725	0.358177	0.00842979	0.244061	M14
ENSG00000092036	HAUS4	HAUS augmin like complex subunit 4 [Source:HGNC Symbol;Acc:HGNC:20163]	HAUS4	protein_coding	-0.407299	0.00115622	0.0478238	-0.461563	0.0002505	0.0187982	-0.414547	0.00863659	0.244061	M8
ENSG00000124098	FAM210B	family with sequence similarity 210 member B [Source:HGNC Symbol;Acc:HGNC:16102]	FAM210B	protein_coding	-0.406104	0.00116828	0.0481486	-0.409497	0.00101667	0.0354106	-0.49623	0.000803542	0.104653	M4
ENSG00000203832					0.194795	0.00117018	0.0481486	0.230305	0.00162257	0.0430473	0.167621	0.0452422	0.404674	M12
ENSG00000269696	AC005498.3	novel transcript, antisense to ZFP28		lncRNA	0.658312	0.00117895	0.048383	0.642423	0.00161672	0.0429644	0.709817	0.00404375	0.192174	M17
ENSG00000255318					-1.45127	0.00119685	0.0489899	-1.36717	0.00153209	0.0417328	-1.1907	0.0193127	0.308984	M3
ENSG00000162630	B3GALT2	beta-1,3-galactosyltransferase 2 [Source:HGNC Symbol;Acc:HGNC:917]	B3GALT2	protein_coding	1.32167	0.00121412	0.0495458	1.32778	0.00112482	0.0370176	0.938712	0.0309971	0.365026	M18
ENSG00000163395	IGFN1	immunoglobulin like and fibronectin type III domain containing 1 [Source:HGNC Symbol;Acc:HGNC:24607]	IGFN1	protein_coding	-3.66617	0.00121671	0.0495458	-3.36176	0.000411823	0.0236858	-3.47927	0.00734425	0.233114	M4
ENSG00000118162	KPTN	kaptin, actin binding protein [Source:HGNC Symbol;Acc:HGNC:6404]	KPTN	protein_coding	0.316859	0.00122408	0.0496277	0.302301	0.00111854	0.0370176	0.256262	0.022006	0.321999	M12
ENSG00000178752	ERFE	erythroferrone [Source:HGNC Symbol;Acc:HGNC:26727]	ERFE	protein_coding	-0.622246	0.00122503	0.0496277	-0.661545	0.00136402	0.0406343	-0.730068	0.00216268	0.15581	M9
ENSG00000223802	CERS1	ceramide synthase 1 [Source:HGNC Symbol;Acc:HGNC:14253]	CERS1	protein_coding	0.615755	0.00122929	0.0496729	0.62562	0.0010497	0.0358832	0.368436	0.0658058	0.450536	M18
ENSG00000178531	CTXN1	cortexin 1 [Source:HGNC Symbol;Acc:HGNC:31108]	CTXN1	protein_coding	0.588734	0.00125859	0.0507266	0.593589	0.00100317	0.035288	0.491733	0.0219354	0.321544	M14
ENSG00000106330	MOSPD3	motile sperm domain containing 3 [Source:HGNC Symbol;Acc:HGNC:25078]	MOSPD3	protein_coding	0.289331	0.00126939	0.0510316	0.299946	0.00111802	0.0370176	0.245338	0.0240629	0.333032	M14
ENSG00000189369	GSPT2	G1 to S phase transition 2 [Source:HGNC Symbol;Acc:HGNC:4622]	GSPT2	protein_coding	0.400435	0.00127291	0.0510426	0.393173	0.00150602	0.041547	0.248482	0.0662524	0.451783	M18
ENSG00000130528	HRC	histidine rich calcium binding protein [Source:HGNC Symbol;Acc:HGNC:5178]	HRC	protein_coding	-1.11153	0.00127808	0.0511199	-1.07524	0.000911989	0.0336581	-1.2071	0.00320849	0.173159	M3
ENSG00000256546	AC156455.1	novel transcript		lncRNA	-0.693648	0.0012936	0.0516097	-0.741276	0.00103311	0.0355259	-0.648662	0.0144441	0.287404	M8
ENSG00000117419	ERI3	ERI1 exoribonuclease family member 3 [Source:HGNC Symbol;Acc:HGNC:17276]	ERI3	protein_coding	0.161275	0.00129889	0.0516898	0.157148	0.000744236	0.0306594	0.122929	0.0313379	0.365026	M12
ENSG00000261655	AC100803.3	novel transcript, overlapping to GPR20		lncRNA	-2.04488	0.00130801	0.0519217	-1.93118	0.000627255	0.0290733	-2.23902	0.00322501	0.173457	M8
ENSG00000198727	MT-CYB	mitochondrially encoded cytochrome b [Source:HGNC Symbol;Acc:HGNC:7427]	MT-CYB	protein_coding	0.384311	0.00133789	0.0529744	0.382609	0.00129133	0.0399091	0.249468	0.0551751	0.425884	M14
ENSG00000224886	AL132656.1	novel pseudogene		transcribed_processed_pseudogene	-0.509753	0.00134754	0.0532226	-0.45854	0.000191144	0.0164603	-0.489323	0.0095538	0.250924	M7
ENSG00000185215	TNFAIP2	TNF alpha induced protein 2 [Source:HGNC Symbol;Acc:HGNC:11895]	TNFAIP2	protein_coding	-1.01599	0.00135425	0.0533541	-1.01951	0.00121654	0.0384198	-1.00273	0.00679713	0.229759	M3
ENSG00000041515	MYO16	myosin XVI [Source:HGNC Symbol;Acc:HGNC:29822]	MYO16	protein_coding	1.26972	0.00136819	0.0536257	1.35058	0.000459674	0.0248935	1.14446	0.0145797	0.28746	M18
ENSG00000166405	RIC3	RIC3 acetylcholine receptor chaperone [Source:HGNC Symbol;Acc:HGNC:30338]	RIC3	protein_coding	0.929777	0.00137111	0.0536257	1.01842	0.000173124	0.0157437	0.377557	0.0875834	0.488929	M18
ENSG00000086619	ERO1B	endoplasmic reticulum oxidoreductase 1 beta [Source:HGNC Symbol;Acc:HGNC:14355]	ERO1B	protein_coding	-0.678005	0.00137135	0.0536257	-0.630778	0.00338396	0.060394	-0.385871	0.0961646	0.5021	M3
ENSG00000177034	MTX3	metaxin 3 [Source:HGNC Symbol;Acc:HGNC:24812]	MTX3	protein_coding	-0.434216	0.00137551	0.053655	-0.431073	0.000801992	0.0314393	-0.373892	0.0214348	0.319576	M7
ENSG00000164418	GRIK2	glutamate ionotropic receptor kainate type subunit 2 [Source:HGNC Symbol;Acc:HGNC:4580]	GRIK2	protein_coding	1.5439	0.00139144	0.0540713	1.63183	0.000881653	0.0332079	1.77651	0.00266031	0.167168	M18
ENSG00000075043	KCNQ2	potassium voltage-gated channel subfamily Q member 2 [Source:HGNC Symbol;Acc:HGNC:6296]	KCNQ2	protein_coding	0.589225	0.00139304	0.0540713	0.57027	0.00211389	0.0489174	0.45255	0.0312859	0.365026	M18
ENSG00000198756	COLGALT2	collagen beta(1-O)galactosyltransferase 2 [Source:HGNC Symbol;Acc:HGNC:16790]	COLGALT2	protein_coding	-0.545232	0.00140635	0.0544535	-0.587874	0.000928624	0.033954	-0.678329	0.00150119	0.137321	M5
ENSG00000132953	XPO4	exportin 4 [Source:HGNC Symbol;Acc:HGNC:17796]	XPO4	protein_coding	-0.212312	0.00141195	0.054472	-0.215957	0.00107501	0.0362766	-0.174496	0.0217978	0.320739	M7
ENSG00000162543	UBXN10	UBX domain protein 10 [Source:HGNC Symbol;Acc:HGNC:26354]	UBXN10	protein_coding	1.19856	0.00141373	0.054472	1.32725	0.000581402	0.0275145	1.04945	0.0198039	0.312535	M13
ENSG00000134138	MEIS2	Meis homeobox 2 [Source:HGNC Symbol;Acc:HGNC:7001]	MEIS2	protein_coding	0.746291	0.00142434	0.0547467	0.76689	0.000949393	0.0343942	0.86679	0.00207563	0.153595	M18
ENSG00000228794	LINC01128	long intergenic non-protein coding RNA 1128 [Source:HGNC Symbol;Acc:HGNC:49377]	LINC01128	lncRNA	0.383493	0.00144776	0.0552077	0.428681	0.000446421	0.0243065	0.35979	0.0161145	0.295135	M18
ENSG00000230453	ANKRD18B	ankyrin repeat domain 18B [Source:HGNC Symbol;Acc:HGNC:23644]	ANKRD18B	protein_coding	-0.875152	0.00144904	0.0552077	-0.980845	0.000479691	0.0255227	-1.19196	0.000695611	0.0979145	M5
ENSG00000115827	DCAF17	DDB1 and CUL4 associated factor 17 [Source:HGNC Symbol;Acc:HGNC:25784]	DCAF17	protein_coding	-0.276923	0.00144928	0.0552077	-0.29819	0.00183368	0.0456509	-0.354477	0.00313765	0.172199	M7
ENSG00000082512	TRAF5	TNF receptor associated factor 5 [Source:HGNC Symbol;Acc:HGNC:12035]	TRAF5	protein_coding	-0.530385	0.00145453	0.0552077	-0.524237	0.00154124	0.0417328	-0.561873	0.00520648	0.205014	M3
ENSG00000124357	NAGK	N-acetylglucosamine kinase [Source:HGNC Symbol;Acc:HGNC:17174]	NAGK	protein_coding	0.327837	0.00145774	0.0552077	0.361808	0.00106999	0.0361844	0.268919	0.033659	0.372495	M18
ENSG00000165626	BEND7	BEN domain containing 7 [Source:HGNC Symbol;Acc:HGNC:23514]	BEND7	protein_coding	0.332786	0.0014578	0.0552077	0.371506	1.85286e-05	0.00617539	0.373275	0.00270045	0.167334	M17
ENSG00000146576	C7orf26	chromosome 7 open reading frame 26 [Source:HGNC Symbol;Acc:HGNC:21702]	C7orf26	protein_coding	0.202401	0.00147058	0.0552077	0.179888	0.00702072	0.0835015	0.124705	0.108089	0.522025	M12
ENSG00000006757	PNPLA4	patatin like phospholipase domain containing 4 [Source:HGNC Symbol;Acc:HGNC:24887]	PNPLA4	protein_coding	-0.797953	0.00147151	0.0552077	-0.789515	0.00149272	0.041521	-0.690968	0.0167545	0.295466	M3
ENSG00000234985	AC074085.2	ribosomal protein L18 (RPL18) pseudogene		processed_pseudogene	-1.75368	0.00147259	0.0552077	-1.7437	0.00151338	0.041547	-2.62058	3.69339e-05	0.0360293	M4
ENSG00000176678	FOXL1	forkhead box L1 [Source:HGNC Symbol;Acc:HGNC:3817]	FOXL1	protein_coding	-1.71862	0.00147301	0.0552077	-1.70223	0.00157861	0.0424528	-1.05039	0.0414181	0.394802	M4
ENSG00000077942	FBLN1	fibulin 1 [Source:HGNC Symbol;Acc:HGNC:3600]	FBLN1	protein_coding	-0.913841	0.00147487	0.0552077	-0.863732	0.00247663	0.0531732	-0.537823	0.0523522	0.419442	M4
ENSG00000165495	PKNOX2	PBX/knotted 1 homeobox 2 [Source:HGNC Symbol;Acc:HGNC:16714]	PKNOX2	protein_coding	-0.618355	0.00147928	0.0552418	-0.519749	0.00843918	0.090668	-0.601964	0.0145379	0.28746	M3
ENSG00000132463	GRSF1	G-rich RNA sequence binding factor 1 [Source:HGNC Symbol;Acc:HGNC:4610]	GRSF1	protein_coding	0.302645	0.00148606	0.0553638	0.285305	0.00135859	0.0405492	0.278146	0.0125436	0.279596	M18
ENSG00000106069	CHN2	chimerin 2 [Source:HGNC Symbol;Acc:HGNC:1944]	CHN2	protein_coding	0.47204	0.00149182	0.0554473	0.468452	0.00120187	0.0383233	0.410952	0.0207126	0.316882	M18
ENSG00000100105	PATZ1	POZ/BTB and AT hook containing zinc finger 1 [Source:HGNC Symbol;Acc:HGNC:13071]	PATZ1	protein_coding	0.269898	0.00149734	0.0555213	0.256097	0.00154113	0.0417328	0.317068	0.00193705	0.153595	M9
ENSG00000226702	MIR217HG	MIR217 host gene [Source:HGNC Symbol;Acc:HGNC:50537]	MIR217HG	lncRNA	1.39934	0.00150813	0.0557902	1.4456	0.000667343	0.029962	1.24947	0.0141567	0.285058	M18
ENSG00000181350	LRRC75A	leucine rich repeat containing 75A [Source:HGNC Symbol;Acc:HGNC:32403]	LRRC75A	protein_coding	0.43788	0.00151293	0.0558366	0.436165	0.00148491	0.0414172	0.426204	0.00958608	0.250924	M18
ENSG00000113441	LNPEP	leucyl and cystinyl aminopeptidase [Source:HGNC Symbol;Acc:HGNC:6656]	LNPEP	protein_coding	-0.410913	0.00152681	0.0560205	-0.400782	0.00132845	0.0401824	-0.339351	0.0240702	0.333032	M7
ENSG00000113790	EHHADH	enoyl-CoA hydratase and 3-hydroxyacyl CoA dehydrogenase [Source:HGNC Symbol;Acc:HGNC:3247]	EHHADH	protein_coding	0.988246	0.00152904	0.0560205	1.09541	0.000611747	0.0284381	1.00295	0.00851104	0.244061	M17
ENSG00000130513	GDF15	growth differentiation factor 15 [Source:HGNC Symbol;Acc:HGNC:30142]	GDF15	protein_coding	-0.97	0.00153067	0.0560205	-1.01416	0.00129738	0.0399696	-1.32303	0.000514836	0.0854032	M6
ENSG00000213853	EMP2	epithelial membrane protein 2 [Source:HGNC Symbol;Acc:HGNC:3334]	EMP2	protein_coding	-0.409789	0.00153213	0.0560205	-0.441193	0.000648629	0.0294575	-0.351518	0.0216999	0.320739	M9
ENSG00000249592	AC139887.2	novel transcript, antisense to PCGF3		lncRNA	-0.518583	0.00154457	0.056036	-0.462652	0.0014575	0.0410765	-0.592195	0.00305635	0.171406	M8
ENSG00000249505	AC108673.1	jumonji domain containing 4 (JMJD4) pseudogene		processed_pseudogene	0.934568	0.00154494	0.056036	0.896885	0.00210359	0.0488226	0.863848	0.0135065	0.283793	M18
ENSG00000028277	POU2F2	POU class 2 homeobox 2 [Source:HGNC Symbol;Acc:HGNC:9213]	POU2F2	protein_coding	1.48226	0.00154649	0.056036	1.5891	0.000347633	0.0213998	1.16194	0.0240686	0.333032	M18
ENSG00000117479	SLC19A2	solute carrier family 19 member 2 [Source:HGNC Symbol;Acc:HGNC:10938]	SLC19A2	protein_coding	-0.275054	0.00154678	0.056036	-0.323582	0.00248587	0.0532267	-0.338315	0.00915254	0.249541	M8
ENSG00000125843	AP5S1	adaptor related protein complex 5 subunit sigma 1 [Source:HGNC Symbol;Acc:HGNC:15875]	AP5S1	protein_coding	0.477937	0.00155228	0.0560464	0.497352	0.00138415	0.0406957	0.447124	0.0157393	0.295135	M14
ENSG00000185942	NKAIN3	sodium/potassium transporting ATPase interacting 3 [Source:HGNC Symbol;Acc:HGNC:26829]	NKAIN3	protein_coding	1.09595	0.00155559	0.0560464	1.25291	0.000308107	0.0201149	0.841305	0.0424065	0.397677	M18
ENSG00000111860	CEP85L	centrosomal protein 85 like [Source:HGNC Symbol;Acc:HGNC:21638]	CEP85L	protein_coding	-0.465565	0.00155773	0.0560464	-0.493082	0.00084401	0.0323619	-0.444628	0.0121503	0.27764	M8
ENSG00000163291	PAQR3	progestin and adipoQ receptor family member 3 [Source:HGNC Symbol;Acc:HGNC:30130]	PAQR3	protein_coding	-0.368423	0.00156171	0.0560616	-0.400072	0.0017037	0.044014	-0.434002	0.00521673	0.205014	M5
ENSG00000250337	PURPL	p53 upregulated regulator of p53 levels [Source:HGNC Symbol;Acc:HGNC:48995]	PURPL	lncRNA	-0.819943	0.00157198	0.0563019	-0.921248	0.00169691	0.0439456	-0.780022	0.0173333	0.299841	M8
ENSG00000172164	SNTB1	syntrophin beta 1 [Source:HGNC Symbol;Acc:HGNC:11168]	SNTB1	protein_coding	-1.26294	0.00158088	0.0564923	-1.16242	0.00371948	0.0619387	-1.24096	0.0106821	0.264319	M3
ENSG00000083444	PLOD1	procollagen-lysine,2-oxoglutarate 5-dioxygenase 1 [Source:HGNC Symbol;Acc:HGNC:9081]	PLOD1	protein_coding	-0.343211	0.00158847	0.056635	-0.320064	0.00515007	0.0720273	-0.284604	0.0394219	0.389743	M3
ENSG00000121361	KCNJ8	potassium voltage-gated channel subfamily J member 8 [Source:HGNC Symbol;Acc:HGNC:6269]	KCNJ8	protein_coding	0.626161	0.00159595	0.0566945	0.666305	0.00169345	0.0439456	0.634392	0.0125361	0.279596	M18
ENSG00000135974	C2orf49	chromosome 2 open reading frame 49 [Source:HGNC Symbol;Acc:HGNC:28772]	C2orf49	protein_coding	-0.297545	0.00160545	0.0566945	-0.281994	0.0014491	0.0410765	-0.292803	0.00964426	0.251629	M8
ENSG00000225882	LINC01456	long intergenic non-protein coding RNA 1456 [Source:HGNC Symbol;Acc:HGNC:50846]	LINC01456	lncRNA	-1.81715	0.00160966	0.0566945	-1.77396	0.00178365	0.0450457	-1.3365	0.025684	0.340702	M4
ENSG00000145808	ADAMTS19	ADAM metallopeptidase with thrombospondin type 1 motif 19 [Source:HGNC Symbol;Acc:HGNC:17111]	ADAMTS19	protein_coding	-1.28198	0.00161393	0.0566945	-1.15207	0.00464332	0.0686437	-0.950271	0.0518413	0.418474	M3
ENSG00000129596	CDO1	cysteine dioxygenase type 1 [Source:HGNC Symbol;Acc:HGNC:1795]	CDO1	protein_coding	0.471267	0.00161476	0.0566945	0.506623	0.00146488	0.0410765	0.544448	0.00254198	0.164177	M12
ENSG00000073792	IGF2BP2	insulin like growth factor 2 mRNA binding protein 2 [Source:HGNC Symbol;Acc:HGNC:28867]	IGF2BP2	protein_coding	-0.214788	0.00161515	0.0566945	-0.194304	0.00184886	0.0458115	-0.209811	0.0103355	0.259903	M8
ENSG00000065675	PRKCQ	protein kinase C theta [Source:HGNC Symbol;Acc:HGNC:9410]	PRKCQ	protein_coding	-0.774678	0.00161532	0.0566945	-0.726305	0.000691099	0.0299801	-0.925088	0.00136579	0.131781	M4
ENSG00000136247	ZDHHC4	zinc finger DHHC-type containing 4 [Source:HGNC Symbol;Acc:HGNC:18471]	ZDHHC4	protein_coding	0.409102	0.00161943	0.0567124	0.316371	0.0499934	0.218058	0.27344	0.16253	0.596098	M18
ENSG00000165175	MID1IP1	MID1 interacting protein 1 [Source:HGNC Symbol;Acc:HGNC:20715]	MID1IP1	protein_coding	-0.303261	0.00162516	0.0567578	-0.332351	0.000280402	0.0196327	-0.36755	0.00191657	0.153595	M9
ENSG00000233297	RASA4DP	RAS p21 protein activator 4CD, pseudogene [Source:HGNC Symbol;Acc:HGNC:44226]	RASA4DP	unprocessed_pseudogene	-0.702751	0.00162793	0.0567578	-0.621377	0.00578177	0.0759924	-0.772304	0.00645368	0.225507	M1
ENSG00000254556	AF131215.2	novel transcript		lncRNA	0.735685	0.00163682	0.0568912	0.714028	0.00244954	0.0527526	0.465965	0.0788341	0.475501	M19
ENSG00000243554	AC004967.1	CCZ1 homolog, vacuolar protein trafficking and biogenesis associated (CCZ1) pseudogene		transcribed_unprocessed_pseudogene	0.335693	0.00163897	0.0568912	0.321068	0.00196707	0.0473987	0.325047	0.00743723	0.234407	M7
ENSG00000115368	WDR75	WD repeat domain 75 [Source:HGNC Symbol;Acc:HGNC:25725]	WDR75	protein_coding	-0.189926	0.00164463	0.0569179	-0.222584	0.00153181	0.0417328	-0.223325	0.0103355	0.259903	M8
ENSG00000137628	DDX60	DExD/H-box helicase 60 [Source:HGNC Symbol;Acc:HGNC:25942]	DDX60	protein_coding	-0.914716	0.00164697	0.0569179	-0.982812	0.000267905	0.0194206	-0.629939	0.0465518	0.405966	M3
ENSG00000125851	PCSK2	proprotein convertase subtilisin/kexin type 2 [Source:HGNC Symbol;Acc:HGNC:8744]	PCSK2	protein_coding	1.72354	0.00165497	0.0570693	1.65366	0.00312873	0.0580066	1.52056	0.0253446	0.339054	M18
ENSG00000214022	REPIN1	replication initiator 1 [Source:HGNC Symbol;Acc:HGNC:17922]	REPIN1	protein_coding	0.168887	0.00167411	0.0573405	0.176599	0.00134736	0.0404438	0.18036	0.00857323	0.244061	M12
ENSG00000105723	GSK3A	glycogen synthase kinase 3 alpha [Source:HGNC Symbol;Acc:HGNC:4616]	GSK3A	protein_coding	0.199108	0.00167641	0.0573405	0.192041	0.00143199	0.0409561	0.186844	0.012021	0.27764	M12
ENSG00000121577	POPDC2	popeye domain containing 2 [Source:HGNC Symbol;Acc:HGNC:17648]	POPDC2	protein_coding	0.587182	0.00167979	0.0573405	0.604062	0.00130458	0.0399924	0.759475	0.000794447	0.104653	M14
ENSG00000164978	NUDT2	nudix hydrolase 2 [Source:HGNC Symbol;Acc:HGNC:8049]	NUDT2	protein_coding	0.337752	0.00168193	0.0573405	0.329272	0.000898251	0.0334646	0.345479	0.0085739	0.244061	M12
ENSG00000122574	WIPF3	WAS/WASL interacting protein family member 3 [Source:HGNC Symbol;Acc:HGNC:22004]	WIPF3	protein_coding	1.24878	0.00168353	0.0573405	1.31288	0.000369076	0.0219482	1.10231	0.0163811	0.295135	M18
ENSG00000080546	SESN1	sestrin 1 [Source:HGNC Symbol;Acc:HGNC:21595]	SESN1	protein_coding	-0.40317	0.0016895	0.0573405	-0.469651	0.000883195	0.0332079	-0.540487	0.0023461	0.156662	M5
ENSG00000158163	DZIP1L	DAZ interacting zinc finger protein 1 like [Source:HGNC Symbol;Acc:HGNC:26551]	DZIP1L	protein_coding	-0.430513	0.00169101	0.0573405	-0.430414	0.00151339	0.041547	-0.40953	0.012854	0.282017	M3
ENSG00000204789	ZNF204P	zinc finger protein 204, pseudogene [Source:HGNC Symbol;Acc:HGNC:12995]	ZNF204P	processed_pseudogene	-1.6308	0.00169194	0.0573405	-1.61404	0.00172351	0.0442407	-1.29344	0.0262715	0.345074	M3
ENSG00000126106	TMEM53	transmembrane protein 53 [Source:HGNC Symbol;Acc:HGNC:26186]	TMEM53	protein_coding	0.337917	0.00169936	0.0574682	0.347	0.00143801	0.0409957	0.274557	0.0312885	0.365026	M17
ENSG00000219626	FAM228B	family with sequence similarity 228 member B [Source:HGNC Symbol;Acc:HGNC:24736]	FAM228B	protein_coding	0.283639	0.00172464	0.0581044	0.292566	0.00137581	0.0406957	0.323819	0.00368499	0.183192	M18
ENSG00000136868	SLC31A1	solute carrier family 31 member 1 [Source:HGNC Symbol;Acc:HGNC:11016]	SLC31A1	protein_coding	-0.253898	0.00172554	0.0581044	-0.255501	0.00138369	0.0406957	-0.347305	0.000353288	0.0742329	M19
ENSG00000182272	B4GALNT4	beta-1,4-N-acetyl-galactosaminyltransferase 4 [Source:HGNC Symbol;Acc:HGNC:26315]	B4GALNT4	protein_coding	0.363121	0.00173462	0.0582087	0.371583	0.00139349	0.0407618	0.252742	0.0462816	0.405966	M18
ENSG00000100934	SEC23A	Sec23 homolog A, coat complex II component [Source:HGNC Symbol;Acc:HGNC:10701]	SEC23A	protein_coding	-0.345554	0.00173603	0.0582087	-0.328783	0.0032554	0.0593772	-0.272429	0.0386343	0.386074	M3
ENSG00000138449	SLC40A1	solute carrier family 40 member 1 [Source:HGNC Symbol;Acc:HGNC:10909]	SLC40A1	protein_coding	1.21128	0.00175924	0.0588156	1.28365	0.00108544	0.0364721	1.26462	0.00770931	0.236825	M18
ENSG00000260526	AC109347.1	novel transcript, antisense to AP1AR		lncRNA	-0.546098	0.00176159	0.0588156	-0.520893	0.00264102	0.0539411	-0.722596	0.00053699	0.0867048	M1
ENSG00000172239	PAIP1	poly(A) binding protein interacting protein 1 [Source:HGNC Symbol;Acc:HGNC:16945]	PAIP1	protein_coding	0.277061	0.00176557	0.0588239	0.256022	0.000979212	0.0347676	0.267876	0.00896271	0.247361	M12
ENSG00000152377	SPOCK1	SPARC (osteonectin), cwcv and kazal like domains proteoglycan 1 [Source:HGNC Symbol;Acc:HGNC:11251]	SPOCK1	protein_coding	1.25483	0.00178969	0.0595015	1.29472	0.00128285	0.0399091	1.34649	0.00571966	0.211091	M18
ENSG00000152092	ASTN1	astrotactin 1 [Source:HGNC Symbol;Acc:HGNC:773]	ASTN1	protein_coding	1.62957	0.00179664	0.0596068	1.55351	0.00370515	0.0619387	1.00858	0.0953856	0.501061	M18
ENSG00000226419	SLC16A1-AS1	SLC16A1 antisense RNA 1 [Source:HGNC Symbol;Acc:HGNC:49445]	SLC16A1-AS1	lncRNA	-0.474853	0.00181116	0.0598566	-0.501953	0.000985028	0.0348833	-0.546019	0.00346903	0.17983	M8
ENSG00000133858	ZFC3H1	zinc finger C3H1-type containing [Source:HGNC Symbol;Acc:HGNC:28328]	ZFC3H1	protein_coding	-0.418475	0.0018139	0.0598566	-0.388622	0.0020141	0.0478016	-0.391229	0.0148067	0.288086	M8
ENSG00000100226	GTPBP1	GTP binding protein 1 [Source:HGNC Symbol;Acc:HGNC:4669]	GTPBP1	protein_coding	-0.226306	0.00181556	0.0598566	-0.214326	0.000908963	0.0336252	-0.253014	0.004223	0.19521	M7
ENSG00000268852					0.485345	0.00182262	0.0599637	0.463539	0.00342371	0.0604458	0.475881	0.0132782	0.283085	M7
ENSG00000253641	AC104964.1	novel transcript		lncRNA	0.563295	0.00183729	0.0603205	0.62083	0.000544464	0.0268465	0.52442	0.0172086	0.299009	M7
ENSG00000198797	BRINP2	BMP/retinoic acid inducible neural specific 2 [Source:HGNC Symbol;Acc:HGNC:13746]	BRINP2	protein_coding	1.90425	0.00184697	0.0605124	1.91773	0.00147968	0.0413445	1.30794	0.0549664	0.425884	M18
ENSG00000082196	C1QTNF3	C1q and TNF related 3 [Source:HGNC Symbol;Acc:HGNC:14326]	C1QTNF3	protein_coding	-0.986057	0.00185185	0.0605462	-1.02412	0.00172359	0.0442407	-1.29816	0.00169183	0.146227	M11
ENSG00000168228	ZCCHC4	zinc finger CCHC-type containing 4 [Source:HGNC Symbol;Acc:HGNC:22917]	ZCCHC4	protein_coding	-0.253052	0.00186838	0.0609601	-0.25959	0.00147037	0.0411573	-0.22074	0.0221628	0.322795	M8
ENSG00000134207	SYT6	synaptotagmin 6 [Source:HGNC Symbol;Acc:HGNC:18638]	SYT6	protein_coding	1.22428	0.00187353	0.0610019	1.25196	0.00150026	0.041521	1.11924	0.0152864	0.292384	M9
ENSG00000133275	CSNK1G2	casein kinase 1 gamma 2 [Source:HGNC Symbol;Acc:HGNC:2455]	CSNK1G2	protein_coding	0.157298	0.00188766	0.0612193	0.144791	0.00102027	0.035415	0.147319	0.0126304	0.280413	M12
ENSG00000197183	NOL4L	nucleolar protein 4 like [Source:HGNC Symbol;Acc:HGNC:16106]	NOL4L	protein_coding	0.377884	0.00189091	0.0612193	0.418752	2.18148e-05	0.00625053	0.316729	0.025264	0.338869	M17
ENSG00000188191	PRKAR1B	protein kinase cAMP-dependent type I regulatory subunit beta [Source:HGNC Symbol;Acc:HGNC:9390]	PRKAR1B	protein_coding	0.589832	0.001895	0.0612193	0.652494	0.00105689	0.0359731	0.44967	0.0449979	0.403599	M12
ENSG00000088179	PTPN4	protein tyrosine phosphatase non-receptor type 4 [Source:HGNC Symbol;Acc:HGNC:9656]	PTPN4	protein_coding	-0.293625	0.00189574	0.0612193	-0.247551	0.00856035	0.0909452	-0.118805	0.258281	0.676344	M3
ENSG00000162613	FUBP1	far upstream element binding protein 1 [Source:HGNC Symbol;Acc:HGNC:4004]	FUBP1	protein_coding	-0.241894	0.00190556	0.0614089	-0.250633	0.00113764	0.0372725	-0.156738	0.0656904	0.450536	M8
ENSG00000147400	CETN2	centrin 2 [Source:HGNC Symbol;Acc:HGNC:1867]	CETN2	protein_coding	0.344352	0.00191114	0.0614089	0.345184	0.00128488	0.0399091	0.381536	0.00552445	0.208884	M12
ENSG00000233937	AC008443.1	novel transcript, antisense to TRIM52		lncRNA	-0.524451	0.0019133	0.0614089	-0.472299	0.00510947	0.0720273	-0.473449	0.0199657	0.313398	M8
ENSG00000196476	C20orf96	chromosome 20 open reading frame 96 [Source:HGNC Symbol;Acc:HGNC:16227]	C20orf96	protein_coding	0.366376	0.00192192	0.0615021	0.368322	0.00159706	0.0425855	0.419758	0.00331484	0.176434	M18
ENSG00000105443	CYTH2	cytohesin 2 [Source:HGNC Symbol;Acc:HGNC:9502]	CYTH2	protein_coding	0.259451	0.00192402	0.0615021	0.2901	0.00146371	0.0410765	0.341609	0.00225527	0.15581	M17
ENSG00000100852	ARHGAP5	Rho GTPase activating protein 5 [Source:HGNC Symbol;Acc:HGNC:675]	ARHGAP5	protein_coding	-0.239857	0.00194557	0.0618856	-0.209256	0.00460527	0.0682718	-0.157713	0.0850313	0.48381	M7
ENSG00000198948	MFAP3L	microfibril associated protein 3 like [Source:HGNC Symbol;Acc:HGNC:29083]	MFAP3L	protein_coding	-0.753319	0.0019463	0.0618856	-0.740995	0.00226821	0.0510742	-0.654322	0.0234364	0.330633	M3
ENSG00000143333	RGS16	regulator of G protein signaling 16 [Source:HGNC Symbol;Acc:HGNC:9997]	RGS16	protein_coding	-1.03958	0.00194902	0.0618856	-1.06311	0.00163506	0.0433059	-1.05559	0.00773023	0.237005	M4
ENSG00000090581	GNPTG	N-acetylglucosamine-1-phosphate transferase subunit gamma [Source:HGNC Symbol;Acc:HGNC:23026]	GNPTG	protein_coding	0.311248	0.00195172	0.0618856	0.319688	0.00165138	0.0435185	0.274493	0.0236026	0.330944	M13
ENSG00000170561	IRX2	iroquois homeobox 2 [Source:HGNC Symbol;Acc:HGNC:14359]	IRX2	protein_coding	3.2701	0.00196456	0.0621678	3.03969	0.00230934	0.0517679	2.68571	0.0298195	0.360864	M11
ENSG00000156017	CARNMT1	carnosine N-methyltransferase 1 [Source:HGNC Symbol;Acc:HGNC:23435]	CARNMT1	protein_coding	-0.379571	0.00197069	0.0621895	-0.390972	0.00161332	0.0429465	-0.360344	0.0144002	0.286894	M8
ENSG00000084774	CAD	carbamoyl-phosphate synthetase 2, aspartate transcarbamylase, and dihydroorotase [Source:HGNC Symbol;Acc:HGNC:1424]	CAD	protein_coding	-0.381208	0.00197844	0.0621895	-0.407863	0.00103626	0.0355259	-0.296289	0.0345376	0.375441	M8
ENSG00000100075	SLC25A1	solute carrier family 25 member 1 [Source:HGNC Symbol;Acc:HGNC:10979]	SLC25A1	protein_coding	0.312907	0.001982	0.0621895	0.293761	0.00130787	0.0399924	0.240521	0.0357906	0.379814	M12
ENSG00000248587	GDNF-AS1	GDNF antisense RNA 1 [Source:HGNC Symbol;Acc:HGNC:43592]	GDNF-AS1	lncRNA	-1.00101	0.00198504	0.0621895	-1.03839	0.00156803	0.0423127	-1.17799	0.00137978	0.131781	M8
ENSG00000141551	CSNK1D	casein kinase 1 delta [Source:HGNC Symbol;Acc:HGNC:2452]	CSNK1D	protein_coding	0.291094	0.00198688	0.0621895	0.298066	0.00120583	0.0383233	0.286997	0.00895105	0.247361	M17
ENSG00000179832	MROH1	maestro heat like repeat family member 1 [Source:HGNC Symbol;Acc:HGNC:26958]	MROH1	protein_coding	0.542521	0.00198893	0.0621895	0.64307	1.81089e-05	0.00617539	0.510612	0.0183806	0.307821	M17
ENSG00000203827					1.34783	0.00200025	0.0623055	1.13262	0.0152413	0.120819	1.51216	0.00909511	0.249141	M9
ENSG00000116017	ARID3A	AT-rich interaction domain 3A [Source:HGNC Symbol;Acc:HGNC:3031]	ARID3A	protein_coding	-0.705521	0.00200196	0.0623055	-0.716897	0.00172184	0.0442407	-0.670573	0.0140244	0.284427	M3
ENSG00000126216	TUBGCP3	tubulin gamma complex associated protein 3 [Source:HGNC Symbol;Acc:HGNC:18598]	TUBGCP3	protein_coding	-0.2144	0.0020045	0.0623055	-0.259232	0.00121567	0.0384198	-0.177711	0.0644386	0.448904	M10
ENSG00000230797	YY2	YY2 transcription factor [Source:HGNC Symbol;Acc:HGNC:31684]	YY2	protein_coding	0.458793	0.00201247	0.0623647	0.470067	0.00164401	0.043397	0.363199	0.0337269	0.372668	M14
ENSG00000102743	SLC25A15	solute carrier family 25 member 15 [Source:HGNC Symbol;Acc:HGNC:10985]	SLC25A15	protein_coding	-0.370877	0.00201752	0.0623647	-0.39991	0.000288448	0.0196327	-0.455198	0.00150749	0.137321	M3
ENSG00000171105	INSR	insulin receptor [Source:HGNC Symbol;Acc:HGNC:6091]	INSR	protein_coding	0.428735	0.00202406	0.0623647	0.508146	6.29299e-06	0.00448258	0.362339	0.0302831	0.362947	M18
ENSG00000104320	NBN	nibrin [Source:HGNC Symbol;Acc:HGNC:7652]	NBN	protein_coding	-0.256742	0.00202596	0.0623647	-0.285486	0.000631883	0.0291165	-0.24831	0.00959106	0.250924	M3
ENSG00000144040	SFXN5	sideroflexin 5 [Source:HGNC Symbol;Acc:HGNC:16073]	SFXN5	protein_coding	0.356464	0.00203002	0.0623647	0.374552	0.00198547	0.0474908	0.378956	0.010533	0.262642	M14
ENSG00000171016	PYGO1	pygopus family PHD finger 1 [Source:HGNC Symbol;Acc:HGNC:30256]	PYGO1	protein_coding	-0.325464	0.00203015	0.0623647	-0.317396	0.00169276	0.0439456	-0.349632	0.0062129	0.22002	M8
ENSG00000228253	MT-ATP8	mitochondrially encoded ATP synthase membrane subunit 8 [Source:HGNC Symbol;Acc:HGNC:7415]	MT-ATP8	protein_coding	0.361704	0.00204539	0.0624616	0.341091	0.00310762	0.0577512	0.185436	0.130115	0.55496	M7
ENSG00000121957	GPSM2	G protein signaling modulator 2 [Source:HGNC Symbol;Acc:HGNC:29501]	GPSM2	protein_coding	-0.391956	0.00204603	0.0624616	-0.422859	0.00132023	0.0401213	-0.286769	0.0499767	0.41583	M8
ENSG00000224934	AL391684.1	novel transcript		lncRNA	-0.698507	0.00204856	0.0624616	-0.658748	0.00175898	0.044779	-0.807739	0.00327829	0.175723	M8
ENSG00000129173	E2F8	E2F transcription factor 8 [Source:HGNC Symbol;Acc:HGNC:24727]	E2F8	protein_coding	-0.755305	0.00205075	0.0624616	-0.804883	0.000434595	0.0240165	-0.494077	0.0483604	0.412135	M10
ENSG00000260708	AL118516.1	novel transcript, antisense to TBC1D22A		lncRNA	-0.876182	0.00205375	0.0624616	-0.913111	0.0012535	0.0392695	-0.357052	0.139596	0.567063	M1
ENSG00000136279	DBNL	drebrin like [Source:HGNC Symbol;Acc:HGNC:2696]	DBNL	protein_coding	0.385114	0.00206006	0.0624616	0.414885	0.00197487	0.047442	0.366903	0.0195974	0.311881	M14
ENSG00000182968	SOX1	SRY-box transcription factor 1 [Source:HGNC Symbol;Acc:HGNC:11189]	SOX1	protein_coding	0.821752	0.00206105	0.0624616	0.758751	0.00520854	0.0721913	0.516803	0.0938852	0.498664	M18
ENSG00000185008	ROBO2	roundabout guidance receptor 2 [Source:HGNC Symbol;Acc:HGNC:10250]	ROBO2	protein_coding	-0.532799	0.00206957	0.0625994	-0.542853	0.00176689	0.0448382	-0.556131	0.00954719	0.250924	M5
ENSG00000163322	ABRAXAS1	abraxas 1, BRCA1 A complex subunit [Source:HGNC Symbol;Acc:HGNC:25829]	ABRAXAS1	protein_coding	-0.370721	0.00207566	0.0626121	-0.317897	0.0113483	0.104809	-0.318449	0.0366405	0.384274	M8
ENSG00000171443	ZNF524	zinc finger protein 524 [Source:HGNC Symbol;Acc:HGNC:28322]	ZNF524	protein_coding	0.356016	0.00207908	0.0626121	0.364055	0.00169826	0.0439456	0.311402	0.0266822	0.347508	M12
ENSG00000125968	ID1	inhibitor of DNA binding 1, HLH protein [Source:HGNC Symbol;Acc:HGNC:5360]	ID1	protein_coding	-1.68902	0.00208191	0.0626121	-1.52868	0.00613292	0.0783902	-1.56136	0.0224708	0.325475	M3
ENSG00000218416	AC110619.1	novel transcript, antisense to GPC1		lncRNA	0.537503	0.0020861	0.0626186	0.637615	0.000239448	0.0187734	0.598289	0.0094852	0.250924	M11
ENSG00000136044	APPL2	adaptor protein, phosphotyrosine interacting with PH domain and leucine zipper 2 [Source:HGNC Symbol;Acc:HGNC:18242]	APPL2	protein_coding	0.239576	0.00209979	0.0627219	0.233512	0.00202789	0.0480175	0.259033	0.00583977	0.21303	M11
ENSG00000116544	DLGAP3	DLG associated protein 3 [Source:HGNC Symbol;Acc:HGNC:30368]	DLGAP3	protein_coding	1.35597	0.00210363	0.0627219	1.38584	0.00142529	0.0408384	1.24472	0.0163459	0.295135	M18
ENSG00000110921	MVK	mevalonate kinase [Source:HGNC Symbol;Acc:HGNC:7530]	MVK	protein_coding	0.622733	0.00210407	0.0627219	0.552565	0.00611054	0.0783532	0.407947	0.0878019	0.488929	M18
ENSG00000137507	LRRC32	leucine rich repeat containing 32 [Source:HGNC Symbol;Acc:HGNC:4161]	LRRC32	protein_coding	-2.16776	0.00210798	0.0627219	-2.05794	0.00263106	0.0539185	-1.91889	0.0186354	0.308577	M4
ENSG00000146938	NLGN4X	neuroligin 4 X-linked [Source:HGNC Symbol;Acc:HGNC:14287]	NLGN4X	protein_coding	0.538545	0.00211105	0.0627219	0.537935	0.0020364	0.0481133	0.330556	0.0758647	0.470284	M11
ENSG00000053501	USE1	unconventional SNARE in the ER 1 [Source:HGNC Symbol;Acc:HGNC:30882]	USE1	protein_coding	0.325276	0.00211342	0.0627219	0.323595	0.00175541	0.044779	0.230704	0.0524335	0.419442	M14
ENSG00000180667	YOD1	YOD1 deubiquitinase [Source:HGNC Symbol;Acc:HGNC:25035]	YOD1	protein_coding	-0.392802	0.00212676	0.0629994	-0.401059	0.00182317	0.0456509	-0.291798	0.0468158	0.406042	M19
ENSG00000228798					0.720795	0.00213123	0.0630024	0.766557	0.00210312	0.0488226	0.696966	0.0177869	0.304528	M18
ENSG00000110911	SLC11A2	solute carrier family 11 member 2 [Source:HGNC Symbol;Acc:HGNC:10908]	SLC11A2	protein_coding	-0.271094	0.00213693	0.0630024	-0.261935	0.00250382	0.0533934	-0.211002	0.0355322	0.379107	M8
ENSG00000197705	KLHL14	kelch like family member 14 [Source:HGNC Symbol;Acc:HGNC:29266]	KLHL14	protein_coding	-1.81077	0.00213886	0.0630024	-1.73176	0.00340563	0.0604458	-1.3998	0.0403384	0.392234	M3
ENSG00000214597					0.626558	0.00214733	0.0631338	0.69678	0.00173314	0.0443385	0.57821	0.0267346	0.347616	M19
ENSG00000169062	UPF3A	UPF3A regulator of nonsense mediated mRNA decay [Source:HGNC Symbol;Acc:HGNC:20332]	UPF3A	protein_coding	0.233292	0.00215145	0.0631371	0.203084	0.00182979	0.0456509	0.193394	0.031355	0.365026	M12
ENSG00000177189	RPS6KA3	ribosomal protein S6 kinase A3 [Source:HGNC Symbol;Acc:HGNC:10432]	RPS6KA3	protein_coding	-0.338275	0.00215552	0.0631392	-0.320573	0.00234358	0.0519445	-0.228753	0.0616448	0.441426	M19
ENSG00000254429	AP001972.1	novel transcript		lncRNA	0.545486	0.00216589	0.0632176	0.496198	0.00984829	0.0974257	0.61627	0.00849655	0.244061	M12
ENSG00000196937	FAM3C	family with sequence similarity 3 member C [Source:HGNC Symbol;Acc:HGNC:18664]	FAM3C	protein_coding	-0.354947	0.00216622	0.0632176	-0.376035	0.00090795	0.0336252	-0.401311	0.0031579	0.172199	M12
ENSG00000137502	RAB30	RAB30, member RAS oncogene family [Source:HGNC Symbol;Acc:HGNC:9770]	RAB30	protein_coding	-0.531187	0.00217759	0.0632218	-0.490063	0.00120575	0.0383233	-0.408446	0.0322372	0.369742	M2
ENSG00000184515	BEX5	brain expressed X-linked 5 [Source:HGNC Symbol;Acc:HGNC:27990]	BEX5	protein_coding	-1.61709	0.00217939	0.0632218	-1.58107	0.00257658	0.0538636	-1.54311	0.0129604	0.282525	M4
ENSG00000141698	NT5C3B	5'-nucleotidase, cytosolic IIIB [Source:HGNC Symbol;Acc:HGNC:28300]	NT5C3B	protein_coding	0.259398	0.00218171	0.0632218	0.230088	0.00336083	0.0603226	0.151225	0.111412	0.527997	M12
ENSG00000164588	HCN1	hyperpolarization activated cyclic nucleotide gated potassium channel 1 [Source:HGNC Symbol;Acc:HGNC:4845]	HCN1	protein_coding	2.6257	0.00218402	0.0632218	2.6628	0.0019511	0.0471585	2.87576	0.0055216	0.208884	M18
ENSG00000180694	TMEM64	transmembrane protein 64 [Source:HGNC Symbol;Acc:HGNC:25441]	TMEM64	protein_coding	-0.738301	0.00218643	0.0632218	-0.742382	0.00194021	0.0469675	-0.723286	0.0129872	0.282525	M11
ENSG00000112852	PCDHB2	protocadherin beta 2 [Source:HGNC Symbol;Acc:HGNC:8687]	PCDHB2	protein_coding	0.266777	0.00219275	0.0632887	0.310117	0.000286763	0.0196327	0.211166	0.0456129	0.405277	M18
ENSG00000260910	LINC00565	long intergenic non-protein coding RNA 565 [Source:HGNC Symbol;Acc:HGNC:43709]	LINC00565	lncRNA	1.57253	0.00219886	0.063349	1.50065	0.00234145	0.0519445	1.46343	0.0166551	0.295352	M11
ENSG00000171161	ZNF672	zinc finger protein 672 [Source:HGNC Symbol;Acc:HGNC:26179]	ZNF672	protein_coding	-0.264151	0.00220379	0.0633749	-0.285488	0.00216977	0.0496998	-0.345262	0.00221859	0.15581	M19
ENSG00000068383	INPP5A	inositol polyphosphate-5-phosphatase A [Source:HGNC Symbol;Acc:HGNC:6076]	INPP5A	protein_coding	0.272742	0.00221499	0.0635811	0.320331	0.00335593	0.0603035	0.272531	0.0325166	0.370411	M12
ENSG00000060656	PTPRU	protein tyrosine phosphatase receptor type U [Source:HGNC Symbol;Acc:HGNC:9683]	PTPRU	protein_coding	-0.804899	0.00223088	0.0638097	-0.754393	0.0023704	0.0523182	-0.617214	0.0373711	0.384274	M3
ENSG00000168301	KCTD6	potassium channel tetramerization domain containing 6 [Source:HGNC Symbol;Acc:HGNC:22235]	KCTD6	protein_coding	-0.335765	0.00223105	0.0638097	-0.353297	0.00114524	0.0374436	-0.401746	0.00236718	0.156741	M3
ENSG00000104313	EYA1	EYA transcriptional coactivator and phosphatase 1 [Source:HGNC Symbol;Acc:HGNC:3519]	EYA1	protein_coding	-1.46332	0.00224502	0.0639777	-1.42303	0.00269605	0.0545406	-1.13986	0.0334578	0.371897	M3
ENSG00000168566	SNRNP48	small nuclear ribonucleoprotein U11/U12 subunit 48 [Source:HGNC Symbol;Acc:HGNC:21368]	SNRNP48	protein_coding	-0.278867	0.00224763	0.0639777	-0.291848	0.00189242	0.0464237	-0.279585	0.0138974	0.283793	M7
ENSG00000268798	AC027307.3	novel transcript		lncRNA	0.467191	0.00225012	0.0639777	0.446075	0.00428189	0.0659672	0.320758	0.0772927	0.473399	M11
ENSG00000167770	OTUB1	OTU deubiquitinase, ubiquitin aldehyde binding 1 [Source:HGNC Symbol;Acc:HGNC:23077]	OTUB1	protein_coding	0.218471	0.00225317	0.0639777	0.196644	0.000730209	0.0306594	0.212029	0.0111573	0.267494	M12
ENSG00000198216	CACNA1E	calcium voltage-gated channel subunit alpha1 E [Source:HGNC Symbol;Acc:HGNC:1392]	CACNA1E	protein_coding	1.19674	0.00226928	0.0642662	1.40648	3.50645e-05	0.00795395	1.26667	0.00977743	0.253009	M18
ENSG00000178074	C2orf69	chromosome 2 open reading frame 69 [Source:HGNC Symbol;Acc:HGNC:26799]	C2orf69	protein_coding	-0.313016	0.00227148	0.0642662	-0.378401	0.00140194	0.0407618	-0.285077	0.0478275	0.409404	M5
ENSG00000126243	LRFN3	leucine rich repeat and fibronectin type III domain containing 3 [Source:HGNC Symbol;Acc:HGNC:28370]	LRFN3	protein_coding	0.288339	0.00228306	0.0643982	0.317725	0.00138221	0.0406957	0.22108	0.0495126	0.413988	M14
ENSG00000228775	WEE2-AS1	WEE2 antisense RNA 1 [Source:HGNC Symbol;Acc:HGNC:48669]	WEE2-AS1	lncRNA	0.693811	0.00228432	0.0643982	0.732068	0.000350972	0.0215213	0.561013	0.0342711	0.374259	M18
ENSG00000167619	TMEM145	transmembrane protein 145 [Source:HGNC Symbol;Acc:HGNC:26912]	TMEM145	protein_coding	0.825928	0.00228947	0.0644283	0.805521	0.00304747	0.0575033	0.770874	0.0146975	0.288054	M18
ENSG00000165966	PDZRN4	PDZ domain containing ring finger 4 [Source:HGNC Symbol;Acc:HGNC:30552]	PDZRN4	protein_coding	2.1466	0.00229865	0.0644385	2.54194	0.000493046	0.0255637	2.53245	0.00586389	0.213416	M18
ENSG00000072786	STK10	serine/threonine kinase 10 [Source:HGNC Symbol;Acc:HGNC:11388]	STK10	protein_coding	0.573349	0.00230408	0.0644385	0.598577	0.00195441	0.0471663	0.412841	0.0531004	0.421991	M17
ENSG00000159069	FBXW5	F-box and WD repeat domain containing 5 [Source:HGNC Symbol;Acc:HGNC:13613]	FBXW5	protein_coding	0.225813	0.00230805	0.0644385	0.237071	0.00172518	0.0442407	0.167841	0.0455857	0.405277	M12
ENSG00000088340	FER1L4	fer-1 like family member 4 (pseudogene) [Source:HGNC Symbol;Acc:HGNC:15801]	FER1L4	transcribed_unitary_pseudogene	-1.71933	0.00231363	0.0644385	-1.65858	0.00264528	0.0539411	-1.40588	0.0313078	0.365026	M3
ENSG00000240742					0.682298	0.00231377	0.0644385	0.707948	0.00150966	0.041547	0.56068	0.0314713	0.36575	M12
ENSG00000075945	KIFAP3	kinesin associated protein 3 [Source:HGNC Symbol;Acc:HGNC:17060]	KIFAP3	protein_coding	0.392484	0.00231881	0.0644385	0.432165	0.0014522	0.0410765	0.426587	0.00972174	0.253009	M14
ENSG00000243452					-0.31155	0.00232287	0.0644385	-0.28764	0.00376199	0.0621788	-0.228493	0.0199812	0.313398	M3
ENSG00000204381	LAYN	layilin [Source:HGNC Symbol;Acc:HGNC:29471]	LAYN	protein_coding	-0.834269	0.00232342	0.0644385	-0.755151	0.00372376	0.0619387	-0.346985	0.196027	0.627255	M1
ENSG00000055332	EIF2AK2	eukaryotic translation initiation factor 2 alpha kinase 2 [Source:HGNC Symbol;Acc:HGNC:9437]	EIF2AK2	protein_coding	-0.222557	0.00233629	0.0644385	-0.22564	0.00135644	0.0405492	-0.143935	0.0717081	0.463422	M7
ENSG00000176058	TPRN	taperin [Source:HGNC Symbol;Acc:HGNC:26894]	TPRN	protein_coding	0.307968	0.00234092	0.0644385	0.289864	0.00401764	0.0639621	0.153111	0.15513	0.585135	M12
ENSG00000140688	C16orf58	chromosome 16 open reading frame 58 [Source:HGNC Symbol;Acc:HGNC:25848]	C16orf58	protein_coding	-0.431242	0.00234096	0.0644385	-0.38177	0.00545567	0.0741171	-0.524199	0.00270837	0.167334	M8
ENSG00000127415	IDUA	iduronidase alpha-L- [Source:HGNC Symbol;Acc:HGNC:5391]	IDUA	protein_coding	0.687468	0.00234239	0.0644385	0.769002	0.00041913	0.0239314	0.531753	0.0432631	0.399408	M13
ENSG00000188760	TMEM198	transmembrane protein 198 [Source:HGNC Symbol;Acc:HGNC:33704]	TMEM198	protein_coding	0.855208	0.002352	0.0644385	0.859245	0.00210947	0.048887	0.603395	0.0571218	0.432345	M18
ENSG00000177181	RIMKLA	ribosomal modification protein rimK like family member A [Source:HGNC Symbol;Acc:HGNC:28725]	RIMKLA	protein_coding	2.1979	0.00235333	0.0644385	2.26991	0.00116124	0.037813	1.93536	0.0226607	0.327024	M18
ENSG00000126259	KIRREL2	kirre like nephrin family adhesion molecule 2 [Source:HGNC Symbol;Acc:HGNC:18816]	KIRREL2	protein_coding	-0.830148	0.00236758	0.0644385	-0.761269	0.0030495	0.0575033	-0.830333	0.0102117	0.25868	M8
ENSG00000078487	ZCWPW1	zinc finger CW-type and PWWP domain containing 1 [Source:HGNC Symbol;Acc:HGNC:23486]	ZCWPW1	protein_coding	0.398407	0.0023688	0.0644385	0.43344	0.00233981	0.0519445	0.405733	0.0169741	0.297547	M7
ENSG00000168306	ACOX2	acyl-CoA oxidase 2 [Source:HGNC Symbol;Acc:HGNC:120]	ACOX2	protein_coding	-1.21301	0.00236998	0.0644385	-1.16507	0.00420145	0.0655773	-1.08788	0.0305487	0.363413	M3
ENSG00000156650	KAT6B	lysine acetyltransferase 6B [Source:HGNC Symbol;Acc:HGNC:17582]	KAT6B	protein_coding	0.377958	0.00237282	0.0644385	0.399022	0.0018545	0.0458792	0.574616	0.000162542	0.0522755	M7
ENSG00000237517	DGCR5	DiGeorge syndrome critical region gene 5 [Source:HGNC Symbol;Acc:HGNC:16757]	DGCR5	transcribed_unprocessed_pseudogene	0.687685	0.00237503	0.0644385	0.724087	0.00112218	0.0370176	0.468032	0.0610563	0.441426	M18
ENSG00000233231	HNRNPA1P49	heterogeneous nuclear ribonucleoprotein A1 pseudogene 49 [Source:HGNC Symbol;Acc:HGNC:48779]	HNRNPA1P49	processed_pseudogene	-0.678886	0.00237513	0.0644385	-0.618825	0.00176172	0.044779	-0.786029	0.00355167	0.181537	M7
ENSG00000176476	SGF29	SAGA complex associated factor 29 [Source:HGNC Symbol;Acc:HGNC:25156]	SGF29	protein_coding	0.260197	0.00237803	0.0644385	0.233026	0.00631704	0.0793862	0.147216	0.118975	0.53873	M12
ENSG00000186493	C5orf38	chromosome 5 open reading frame 38 [Source:HGNC Symbol;Acc:HGNC:24226]	C5orf38	protein_coding	3.42901	0.0023798	0.0644385	3.20531	0.0026282	0.0539185	2.57631	0.0467176	0.406042	M11
ENSG00000085563	ABCB1	ATP binding cassette subfamily B member 1 [Source:HGNC Symbol;Acc:HGNC:40]	ABCB1	protein_coding	-2.00852	0.00239132	0.0646396	-2.31946	0.00103684	0.0355259	-2.61032	0.00314312	0.172199	M10
ENSG00000220032					-0.63983	0.00240909	0.0650082	-0.641995	0.00204199	0.0481471	-0.629553	0.0130156	0.282525	M8
ENSG00000165997	ARL5B	ADP ribosylation factor like GTPase 5B [Source:HGNC Symbol;Acc:HGNC:23052]	ARL5B	protein_coding	-0.291053	0.00243354	0.0653134	-0.29201	0.00215632	0.0495197	-0.192825	0.0668767	0.452905	M19
ENSG00000182446	NPLOC4	NPL4 homolog, ubiquitin recognition factor [Source:HGNC Symbol;Acc:HGNC:18261]	NPLOC4	protein_coding	0.226464	0.00243418	0.0653134	0.206246	0.00664973	0.0815304	0.235228	0.010782	0.264894	M13
ENSG00000196267	ZNF836	zinc finger protein 836 [Source:HGNC Symbol;Acc:HGNC:34333]	ZNF836	protein_coding	0.683955	0.00243475	0.0653134	0.75082	0.000447293	0.0243065	0.45468	0.0695479	0.460356	M18
ENSG00000070761	CFAP20	cilia and flagella associated protein 20 [Source:HGNC Symbol;Acc:HGNC:29523]	CFAP20	protein_coding	0.275617	0.00244024	0.0653134	0.241947	0.00164145	0.043397	0.294256	0.00821809	0.242534	M12
ENSG00000170191	NANP	N-acetylneuraminic acid phosphatase [Source:HGNC Symbol;Acc:HGNC:16140]	NANP	protein_coding	-0.308751	0.00244112	0.0653134	-0.385739	0.00141406	0.0407618	-0.348472	0.022779	0.327532	M3
ENSG00000214832	UPF3AP2	UPF3A pseudogene 2 [Source:HGNC Symbol;Acc:HGNC:30567]	UPF3AP2	transcribed_processed_pseudogene	0.512921	0.00244614	0.0653368	0.479393	0.00270579	0.054605	0.429408	0.025087	0.3387	M19
ENSG00000126214	KLC1	kinesin light chain 1 [Source:HGNC Symbol;Acc:HGNC:6387]	KLC1	protein_coding	0.240567	0.00245929	0.0655768	0.255429	0.00168643	0.0439456	0.228243	0.0187802	0.308577	M19
ENSG00000242802	AP5Z1	adaptor related protein complex 5 subunit zeta 1 [Source:HGNC Symbol;Acc:HGNC:22197]	AP5Z1	protein_coding	0.347621	0.0024796	0.0659127	0.375288	0.00248174	0.0532105	0.30612	0.0336111	0.372495	M13
ENSG00000095380	NANS	N-acetylneuraminate synthase [Source:HGNC Symbol;Acc:HGNC:19237]	NANS	protein_coding	-0.630667	0.00248136	0.0659127	-0.631473	0.00233624	0.0519445	-0.822368	0.00100105	0.117728	M9
ENSG00000113658	SMAD5	SMAD family member 5 [Source:HGNC Symbol;Acc:HGNC:6771]	SMAD5	protein_coding	-0.205271	0.00249622	0.0659127	-0.203021	0.00189713	0.0464237	-0.198352	0.0107914	0.264894	M7
ENSG00000004799	PDK4	pyruvate dehydrogenase kinase 4 [Source:HGNC Symbol;Acc:HGNC:8812]	PDK4	protein_coding	1.79006	0.00250157	0.0659127	1.92439	0.000604469	0.0282665	1.10116	0.0853572	0.484729	M18
ENSG00000116035	VAX2	ventral anterior homeobox 2 [Source:HGNC Symbol;Acc:HGNC:12661]	VAX2	protein_coding	0.931844	0.0025021	0.0659127	0.887432	0.00224778	0.050968	0.86123	0.018206	0.307739	M3
ENSG00000115232	ITGA4	integrin subunit alpha 4 [Source:HGNC Symbol;Acc:HGNC:6140]	ITGA4	protein_coding	1.1452	0.00250441	0.0659127	1.28016	0.000978163	0.0347676	1.18101	0.0132631	0.283085	M17
ENSG00000146072	TNFRSF21	TNF receptor superfamily member 21 [Source:HGNC Symbol;Acc:HGNC:13469]	TNFRSF21	protein_coding	-0.559384	0.00250698	0.0659127	-0.590665	0.00119588	0.0383233	-0.490135	0.0231992	0.329367	M3
ENSG00000185149	NPY2R	neuropeptide Y receptor Y2 [Source:HGNC Symbol;Acc:HGNC:7957]	NPY2R	protein_coding	1.54675	0.00250918	0.0659127	1.46071	0.00426659	0.0659302	1.19142	0.0447587	0.403059	M18
ENSG00000144908	ALDH1L1	aldehyde dehydrogenase 1 family member L1 [Source:HGNC Symbol;Acc:HGNC:3978]	ALDH1L1	protein_coding	-1.37207	0.00251142	0.0659127	-1.39144	0.0022403	0.0509142	-1.43191	0.00228408	0.15581	M3
ENSG00000257122	RRN3P3	RRN3 homolog, RNA polymerase I transcription factor pseudogene 3 [Source:HGNC Symbol;Acc:HGNC:37620]	RRN3P3	transcribed_unprocessed_pseudogene	0.416195	0.00251371	0.0659127	0.370081	0.00328577	0.0597222	0.340216	0.0381262	0.38438	M12
ENSG00000203362	POLH-AS1	POLH antisense RNA 1 [Source:HGNC Symbol;Acc:HGNC:40459]	POLH-AS1	lncRNA	-0.343951	0.00253182	0.0661535	-0.434064	0.00108517	0.0364721	-0.420232	0.016509	0.295135	M19
ENSG00000253457	SMIM18	small integral membrane protein 18 [Source:HGNC Symbol;Acc:HGNC:42973]	SMIM18	protein_coding	1.4634	0.00253324	0.0661535	1.52607	0.00135198	0.0405053	1.20941	0.0313608	0.365026	M18
ENSG00000204428	LY6G5C	lymphocyte antigen 6 family member G5C [Source:HGNC Symbol;Acc:HGNC:13932]	LY6G5C	protein_coding	1.04681	0.00253549	0.0661535	1.17495	0.00101172	0.0354106	0.725414	0.0724108	0.464437	M18
ENSG00000117153	KLHL12	kelch like family member 12 [Source:HGNC Symbol;Acc:HGNC:19360]	KLHL12	protein_coding	-0.177308	0.00254634	0.0662628	-0.194972	0.000685202	0.0299801	-0.119897	0.0701766	0.462088	M3
ENSG00000176723	ZNF843	zinc finger protein 843 [Source:HGNC Symbol;Acc:HGNC:28710]	ZNF843	protein_coding	-0.805562	0.00254808	0.0662628	-0.695505	0.00332445	0.0600114	-0.850047	0.00753733	0.235255	M8
ENSG00000137821	LRRC49	leucine rich repeat containing 49 [Source:HGNC Symbol;Acc:HGNC:25965]	LRRC49	protein_coding	0.327333	0.00257102	0.0667492	0.358348	0.00111217	0.0369763	0.349163	0.0100459	0.257001	M18
ENSG00000166106	ADAMTS15	ADAM metallopeptidase with thrombospondin type 1 motif 15 [Source:HGNC Symbol;Acc:HGNC:16305]	ADAMTS15	protein_coding	-0.81786	0.00257993	0.0667695	-0.705709	0.0039567	0.0635969	-1.00493	0.00256672	0.164427	M3
ENSG00000257354	AC048341.1	novel transcript		lncRNA	-0.802595	0.00258435	0.0667695	-0.67777	0.0105507	0.101396	-0.721551	0.0302859	0.362947	M3
ENSG00000012171	SEMA3B	semaphorin 3B [Source:HGNC Symbol;Acc:HGNC:10724]	SEMA3B	protein_coding	-0.788103	0.00258451	0.0667695	-0.70957	0.00595558	0.0771191	-0.671262	0.0350711	0.377775	M3
ENSG00000187456					-0.653836	0.00259075	0.0668025	-0.734318	0.0019184	0.0466999	-0.78065	0.00665248	0.229759	M8
ENSG00000148848	ADAM12	ADAM metallopeptidase domain 12 [Source:HGNC Symbol;Acc:HGNC:190]	ADAM12	protein_coding	-1.0021	0.00259427	0.0668025	-0.962107	0.00385896	0.0626941	-0.817378	0.037674	0.384274	M4
ENSG00000144355	DLX1	distal-less homeobox 1 [Source:HGNC Symbol;Acc:HGNC:2914]	DLX1	protein_coding	1.84216	0.0026003	0.0668486	2.14928	0.00206734	0.0483288	1.17499	0.11415	0.531489	M17
ENSG00000117691	NENF	neudesin neurotrophic factor [Source:HGNC Symbol;Acc:HGNC:30384]	NENF	protein_coding	0.457166	0.00260756	0.066926	0.420599	0.00421989	0.0657107	0.363576	0.0413887	0.394802	M12
ENSG00000105866	SP4	Sp4 transcription factor [Source:HGNC Symbol;Acc:HGNC:11209]	SP4	protein_coding	-0.261765	0.0026449	0.067706	-0.248888	0.00346278	0.0604458	-0.156038	0.102658	0.511524	M10
ENSG00000072832	CRMP1	collapsin response mediator protein 1 [Source:HGNC Symbol;Acc:HGNC:2365]	CRMP1	protein_coding	0.964589	0.00264655	0.067706	1.01186	0.00116408	0.037813	0.734606	0.0449818	0.403599	M18
ENSG00000160867	FGFR4	fibroblast growth factor receptor 4 [Source:HGNC Symbol;Acc:HGNC:3691]	FGFR4	protein_coding	-1.01642	0.00265598	0.0677415	-1.00068	0.00237854	0.0523512	-0.883375	0.0212973	0.318758	M3
ENSG00000174917	MICOS13	mitochondrial contact site and cristae organizing system subunit 13 [Source:HGNC Symbol;Acc:HGNC:33702]	MICOS13	protein_coding	0.341607	0.00265857	0.0677415	0.332007	0.00133907	0.0403487	0.285394	0.0304418	0.36315	M12
ENSG00000138376	BARD1	BRCA1 associated RING domain 1 [Source:HGNC Symbol;Acc:HGNC:952]	BARD1	protein_coding	-0.315873	0.00266083	0.0677415	-0.363865	0.000342916	0.0212243	-0.290769	0.0266229	0.347022	M10
ENSG00000151640	DPYSL4	dihydropyrimidinase like 4 [Source:HGNC Symbol;Acc:HGNC:3016]	DPYSL4	protein_coding	0.536505	0.00268642	0.0682827	0.535286	0.0025239	0.0536039	0.3477	0.0816711	0.480557	M18
ENSG00000115266	APC2	APC regulator of WNT signaling pathway 2 [Source:HGNC Symbol;Acc:HGNC:24036]	APC2	protein_coding	0.720834	0.00269416	0.0683692	0.766311	0.000720537	0.0304422	0.414514	0.0987663	0.506294	M18
ENSG00000081760	AACS	acetoacetyl-CoA synthetase [Source:HGNC Symbol;Acc:HGNC:21298]	AACS	protein_coding	0.189803	0.00271196	0.0687102	0.195114	0.00132388	0.0401213	0.167138	0.0251677	0.3387	M18
ENSG00000113758	DBN1	drebrin 1 [Source:HGNC Symbol;Acc:HGNC:2695]	DBN1	protein_coding	0.21062	0.00272393	0.0689029	0.225705	0.00202929	0.0480175	0.207643	0.0185674	0.308577	M12
ENSG00000057657	PRDM1	PR/SET domain 1 [Source:HGNC Symbol;Acc:HGNC:9346]	PRDM1	protein_coding	-0.935038	0.0027356	0.0690775	-1.08388	0.00341883	0.0604458	-1.16546	0.00974925	0.253009	M15
ENSG00000268225	AC010487.1	zinc finger protein pseudogene		unprocessed_pseudogene	-0.658877	0.0027396	0.0690775	-0.702962	0.00310755	0.0577512	-0.931392	0.00196966	0.153595	M8
ENSG00000149131	SERPING1	serpin family G member 1 [Source:HGNC Symbol;Acc:HGNC:1228]	SERPING1	protein_coding	-0.529061	0.0027522	0.0692843	-0.485882	0.0088203	0.0921134	-0.472036	0.035893	0.380389	M3
ENSG00000173926	2019-03-03	membrane associated ring-CH-type finger 3 [Source:HGNC Symbol;Acc:HGNC:28728]	2019-03-03	protein_coding	0.62585	0.0027645	0.0694829	0.633201	0.00244817	0.0527526	0.726687	0.00474407	0.201133	M18
ENSG00000128573	FOXP2	forkhead box P2 [Source:HGNC Symbol;Acc:HGNC:13875]	FOXP2	protein_coding	1.21539	0.00279317	0.0698963	1.279	0.00192835	0.0468241	0.943305	0.0437699	0.400316	M11
ENSG00000173157	ADAMTS20	ADAM metallopeptidase with thrombospondin type 1 motif 20 [Source:HGNC Symbol;Acc:HGNC:17178]	ADAMTS20	protein_coding	-0.789539	0.00280504	0.0698963	-0.865376	0.00189584	0.0464237	-0.762304	0.0215978	0.320622	M3
ENSG00000114978	MOB1A	MOB kinase activator 1A [Source:HGNC Symbol;Acc:HGNC:16015]	MOB1A	protein_coding	-0.226658	0.00280599	0.0698963	-0.231216	0.00225561	0.0510014	-0.184224	0.0356906	0.3793	M7
ENSG00000153531	ADPRHL1	ADP-ribosylhydrolase like 1 [Source:HGNC Symbol;Acc:HGNC:21303]	ADPRHL1	protein_coding	0.6054	0.00280683	0.0698963	0.618753	0.00230857	0.0517679	0.598022	0.0137814	0.283793	M14
ENSG00000088854	C20orf194	chromosome 20 open reading frame 194 [Source:HGNC Symbol;Acc:HGNC:17721]	C20orf194	protein_coding	0.36613	0.00280734	0.0698963	0.429984	3.81246e-05	0.00795395	0.360421	0.0162791	0.295135	M17
ENSG00000110975	SYT10	synaptotagmin 10 [Source:HGNC Symbol;Acc:HGNC:19266]	SYT10	protein_coding	-1.19451	0.00281228	0.0698963	-1.21622	0.00240277	0.0525177	-1.16583	0.0131336	0.283085	M10
ENSG00000163040	CCDC74A	coiled-coil domain containing 74A [Source:HGNC Symbol;Acc:HGNC:25197]	CCDC74A	protein_coding	-0.484578	0.00281405	0.0698963	-0.44609	0.00456808	0.0681028	-0.367344	0.0516159	0.418051	M4
ENSG00000198133	TMEM229B	transmembrane protein 229B [Source:HGNC Symbol;Acc:HGNC:20130]	TMEM229B	protein_coding	1.29688	0.00281818	0.0698963	1.08715	0.0165518	0.125804	0.711601	0.172676	0.603111	M18
ENSG00000158195	WASF2	WASP family member 2 [Source:HGNC Symbol;Acc:HGNC:12733]	WASF2	protein_coding	-0.461451	0.00282259	0.0698963	-0.471062	0.00200327	0.0476881	-0.485283	0.00925345	0.250559	M3
ENSG00000141552	ANAPC11	anaphase promoting complex subunit 11 [Source:HGNC Symbol;Acc:HGNC:14452]	ANAPC11	protein_coding	0.355983	0.00282962	0.0698963	0.274765	0.00716841	0.0838067	0.3336	0.0330793	0.371281	M12
ENSG00000106400	ZNHIT1	zinc finger HIT-type containing 1 [Source:HGNC Symbol;Acc:HGNC:21688]	ZNHIT1	protein_coding	0.255367	0.00283216	0.0698963	0.258639	0.00198608	0.0474908	0.282809	0.00931366	0.250924	M12
ENSG00000116809	ZBTB17	zinc finger and BTB domain containing 17 [Source:HGNC Symbol;Acc:HGNC:12936]	ZBTB17	protein_coding	0.230259	0.00283417	0.0698963	0.226287	0.00309614	0.0577512	0.187518	0.037696	0.384274	M18
ENSG00000091409	ITGA6	integrin subunit alpha 6 [Source:HGNC Symbol;Acc:HGNC:6142]	ITGA6	protein_coding	-0.573844	0.00284522	0.0699229	-0.51656	0.00615398	0.0783998	-0.486058	0.0376407	0.384274	M19
ENSG00000160191	PDE9A	phosphodiesterase 9A [Source:HGNC Symbol;Acc:HGNC:8795]	PDE9A	protein_coding	0.467744	0.00284814	0.0699229	0.512944	0.00064238	0.0293428	0.502136	0.00776847	0.237255	M18
ENSG00000127328	RAB3IP	RAB3A interacting protein [Source:HGNC Symbol;Acc:HGNC:16508]	RAB3IP	protein_coding	0.277216	0.00285682	0.0699229	0.276717	0.00258184	0.0538636	0.308563	0.00636715	0.223538	M15
ENSG00000183401	CCDC159	coiled-coil domain containing 159 [Source:HGNC Symbol;Acc:HGNC:26996]	CCDC159	protein_coding	0.45092	0.00285939	0.0699229	0.494359	0.00130263	0.0399924	0.486873	0.00904282	0.248701	M7
ENSG00000059915	PSD	pleckstrin and Sec7 domain containing [Source:HGNC Symbol;Acc:HGNC:9507]	PSD	protein_coding	0.942536	0.00286071	0.0699229	0.898948	0.00490021	0.0706518	0.85159	0.0262763	0.345074	M18
ENSG00000186952	TMEM232	transmembrane protein 232 [Source:HGNC Symbol;Acc:HGNC:37270]	TMEM232	protein_coding	0.485664	0.00286187	0.0699229	0.593398	0.00141555	0.0407618	0.586506	0.0127203	0.280775	M11
ENSG00000150361	KLHL1	kelch like family member 1 [Source:HGNC Symbol;Acc:HGNC:6352]	KLHL1	protein_coding	2.10532	0.00288178	0.0702935	2.31972	0.000547243	0.0268465	1.85206	0.0229129	0.328115	M18
ENSG00000112208	BAG2	BCL2 associated athanogene 2 [Source:HGNC Symbol;Acc:HGNC:938]	BAG2	protein_coding	-0.447063	0.00288596	0.0702935	-0.458783	0.000706763	0.030184	-0.385429	0.0235554	0.330944	M9
ENSG00000186732	MPPED1	metallophosphoesterase domain containing 1 [Source:HGNC Symbol;Acc:HGNC:1306]	MPPED1	protein_coding	1.64812	0.00290407	0.0706255	1.74849	0.000488846	0.0255227	1.91549	0.00266256	0.167168	M18
ENSG00000259207	ITGB3	integrin subunit beta 3 [Source:HGNC Symbol;Acc:HGNC:6156]	ITGB3	protein_coding	1.12137	0.00290976	0.0706548	1.15009	0.00255945	0.053852	1.22959	0.00866488	0.244061	M19
ENSG00000267519	AC020916.1	novel transcript		lncRNA	-0.5006	0.00292116	0.0707491	-0.476568	0.0045122	0.0676572	-0.747926	0.000110487	0.0463229	M19
ENSG00000118242	MREG	melanoregulin [Source:HGNC Symbol;Acc:HGNC:25478]	MREG	protein_coding	0.347484	0.00292587	0.0707491	0.323871	0.00533426	0.0729674	0.322504	0.0233333	0.330081	M14
ENSG00000179943	FIZ1	FLT3 interacting zinc finger 1 [Source:HGNC Symbol;Acc:HGNC:25917]	FIZ1	protein_coding	0.262157	0.00293077	0.0707491	0.255994	0.00316244	0.0582323	0.213191	0.0381675	0.38438	M12
ENSG00000198121	LPAR1	lysophosphatidic acid receptor 1 [Source:HGNC Symbol;Acc:HGNC:3166]	LPAR1	protein_coding	0.867525	0.0029316	0.0707491	0.892382	0.00258164	0.0538636	0.852641	0.0161227	0.295135	M14
ENSG00000167470	MIDN	midnolin [Source:HGNC Symbol;Acc:HGNC:16298]	MIDN	protein_coding	0.314972	0.00295053	0.0709967	0.292012	0.00528645	0.0728864	0.256602	0.0400263	0.392209	M18
ENSG00000085117	CD82	CD82 molecule [Source:HGNC Symbol;Acc:HGNC:6210]	CD82	protein_coding	-0.780076	0.00295087	0.0709967	-0.828271	0.00132238	0.0401213	-0.767114	0.0133005	0.283085	M3
ENSG00000197857	ZNF44	zinc finger protein 44 [Source:HGNC Symbol;Acc:HGNC:13110]	ZNF44	protein_coding	0.408451	0.00296722	0.0712751	0.432487	0.00096124	0.0345849	0.22869	0.111384	0.527997	M13
ENSG00000073711	PPP2R3A	protein phosphatase 2 regulatory subunit B''alpha [Source:HGNC Symbol;Acc:HGNC:9307]	PPP2R3A	protein_coding	0.249324	0.00297149	0.0712751	0.286394	0.000860122	0.03282	0.329734	0.0027283	0.167334	M11
ENSG00000189136	UBE2Q2P1	ubiquitin conjugating enzyme E2 Q2 pseudogene 1 [Source:HGNC Symbol;Acc:HGNC:37439]	UBE2Q2P1	transcribed_unprocessed_pseudogene	0.530014	0.00298	0.0713568	0.595929	0.000474113	0.0255002	0.390539	0.0590446	0.437257	M7
ENSG00000155158	TTC39B	tetratricopeptide repeat domain 39B [Source:HGNC Symbol;Acc:HGNC:23704]	TTC39B	protein_coding	-0.452179	0.002984	0.0713568	-0.424098	0.00426732	0.0659302	-0.355244	0.0395811	0.390093	M7
ENSG00000129493	HEATR5A	HEAT repeat containing 5A [Source:HGNC Symbol;Acc:HGNC:20276]	HEATR5A	protein_coding	0.564243	0.00298917	0.0713568	0.570598	0.00258595	0.0538636	0.507079	0.0243105	0.334781	M18
ENSG00000152684	PELO	pelota mRNA surveillance and ribosome rescue factor [Source:HGNC Symbol;Acc:HGNC:8829]	PELO	protein_coding	-0.278838	0.00299301	0.0713568	-0.269772	0.00429415	0.0660403	-0.168906	0.122849	0.544546	M13
ENSG00000225119					-0.597998	0.0030032	0.0714915	-0.530668	0.0117521	0.106185	-0.417914	0.093624	0.498525	M7
ENSG00000237976	AL391069.2	novel transcript		lncRNA	0.561024	0.00301222	0.0715982	0.538588	0.00343196	0.0604458	0.526814	0.019707	0.312437	M18
ENSG00000174453	VWC2L	von Willebrand factor C domain containing 2 like [Source:HGNC Symbol;Acc:HGNC:37203]	VWC2L	protein_coding	1.34194	0.00302658	0.071831	1.30814	0.00390038	0.0630422	0.92033	0.0746192	0.467861	M18
ENSG00000177548	RABEP2	rabaptin, RAB GTPase binding effector protein 2 [Source:HGNC Symbol;Acc:HGNC:24817]	RABEP2	protein_coding	0.324726	0.00305081	0.0720729	0.315371	0.00234892	0.0519896	0.331024	0.0115799	0.273185	M12
ENSG00000269388	AC018755.3	putative ATP-binding domain-containing protein 3-like protein (ABP3L) pseudogene		transcribed_processed_pseudogene	0.597045	0.00305342	0.0720729	0.606505	0.0025012	0.0533934	0.561108	0.0197343	0.312535	M12
ENSG00000184956	MUC6	mucin 6, oligomeric mucus/gel-forming [Source:HGNC Symbol;Acc:HGNC:7517]	MUC6	protein_coding	0.632459	0.00305835	0.0720729	0.586466	0.0100262	0.0979754	0.570785	0.0407316	0.392234	M7
ENSG00000169733	RFNG	RFNG O-fucosylpeptide 3-beta-N-acetylglucosaminyltransferase [Source:HGNC Symbol;Acc:HGNC:9974]	RFNG	protein_coding	0.287758	0.00306001	0.0720729	0.289187	0.00268277	0.0543417	0.23658	0.0372315	0.384274	M13
ENSG00000235471					0.380811	0.00306188	0.0720729	0.400967	0.0021951	0.0501342	0.386283	0.0142295	0.285957	M14
ENSG00000184232	OAF	out at first homolog [Source:HGNC Symbol;Acc:HGNC:28752]	OAF	protein_coding	-0.912728	0.00307049	0.0720729	-0.98228	0.00145748	0.0410765	-0.470373	0.139982	0.567063	M4
ENSG00000236650					2.07082	0.00307272	0.0720729	1.70719	0.0191211	0.134223	2.31776	0.0131381	0.283085	M3
ENSG00000136379	ABHD17C	abhydrolase domain containing 17C [Source:HGNC Symbol;Acc:HGNC:26925]	ABHD17C	protein_coding	0.495024	0.00307759	0.0720729	0.469655	0.00397489	0.0637236	0.485133	0.0158511	0.295135	M18
ENSG00000139190	VAMP1	vesicle associated membrane protein 1 [Source:HGNC Symbol;Acc:HGNC:12642]	VAMP1	protein_coding	-0.310523	0.00307922	0.0720729	-0.311124	0.00279169	0.0552003	-0.294255	0.0124879	0.279145	M8
ENSG00000115267	IFIH1	interferon induced with helicase C domain 1 [Source:HGNC Symbol;Acc:HGNC:18873]	IFIH1	protein_coding	-0.981168	0.0030825	0.0720729	-1.0466	0.00277065	0.0551176	-0.934314	0.0244252	0.335002	M5
ENSG00000198794	SCAMP5	secretory carrier membrane protein 5 [Source:HGNC Symbol;Acc:HGNC:30386]	SCAMP5	protein_coding	1.00523	0.00309404	0.0722355	1.11687	0.000195805	0.0166794	0.725614	0.0555147	0.425928	M18
ENSG00000149557	FEZ1	fasciculation and elongation protein zeta 1 [Source:HGNC Symbol;Acc:HGNC:3659]	FEZ1	protein_coding	0.409922	0.00309865	0.0722361	0.389503	0.00476701	0.0695987	0.201064	0.170483	0.602801	M18
ENSG00000104960	PTOV1	PTOV1 extended AT-hook containing adaptor protein [Source:HGNC Symbol;Acc:HGNC:9632]	PTOV1	protein_coding	0.180972	0.00310899	0.0722458	0.185425	0.00241099	0.0525495	0.186952	0.0133288	0.283085	M14
ENSG00000188206					-0.638733	0.00311621	0.0722458	-0.625228	0.00300244	0.0572827	-0.612728	0.0179879	0.306451	M8
ENSG00000002330	BAD	BCL2 associated agonist of cell death [Source:HGNC Symbol;Acc:HGNC:936]	BAD	protein_coding	0.338895	0.00311623	0.0722458	0.343339	0.00213076	0.0491911	0.304537	0.028394	0.354846	M14
ENSG00000134905	CARS2	cysteinyl-tRNA synthetase 2, mitochondrial [Source:HGNC Symbol;Acc:HGNC:25695]	CARS2	protein_coding	0.229597	0.00312149	0.0722458	0.242664	0.0027883	0.0552003	0.277847	0.00517405	0.204515	M14
ENSG00000172167	MTBP	MDM2 binding protein [Source:HGNC Symbol;Acc:HGNC:7417]	MTBP	protein_coding	-0.414822	0.00312202	0.0722458	-0.485409	0.000675862	0.0299801	-0.300186	0.0773731	0.473707	M10
ENSG00000111058	ACSS3	acyl-CoA synthetase short chain family member 3 [Source:HGNC Symbol;Acc:HGNC:24723]	ACSS3	protein_coding	-1.2011	0.00313885	0.0722458	-1.13233	0.00666377	0.0815304	-1.11384	0.0263935	0.346019	M3
ENSG00000172123	SLFN12	schlafen family member 12 [Source:HGNC Symbol;Acc:HGNC:25500]	SLFN12	protein_coding	1.14961	0.00314494	0.0722458	1.06781	0.00305089	0.0575033	1.30054	0.00530409	0.206388	M19
ENSG00000215030	RPL13P12	ribosomal protein L13 pseudogene 12 [Source:HGNC Symbol;Acc:HGNC:35701]	RPL13P12	processed_pseudogene	-1.62244	0.00315019	0.0722458	-1.65867	0.001831	0.0456509	-1.67042	0.0121252	0.27764	M12
ENSG00000234373	SNX18P7	sorting nexin 18 pseudogene 7 [Source:HGNC Symbol;Acc:HGNC:39615]	SNX18P7	processed_pseudogene	-0.846083	0.00315405	0.0722458	-0.88604	0.00201088	0.047797	-1.1144	0.001378	0.131781	M10
ENSG00000197177	ADGRA1	adhesion G protein-coupled receptor A1 [Source:HGNC Symbol;Acc:HGNC:13838]	ADGRA1	protein_coding	1.99965	0.00315611	0.0722458	2.15439	0.00090655	0.0336252	2.04277	0.0103377	0.259903	M18
ENSG00000141759	TXNL4A	thioredoxin like 4A [Source:HGNC Symbol;Acc:HGNC:30551]	TXNL4A	protein_coding	0.274054	0.00315714	0.0722458	0.249524	0.000677215	0.0299801	0.28458	0.010035	0.257001	M12
ENSG00000182472	CAPN12	calpain 12 [Source:HGNC Symbol;Acc:HGNC:13249]	CAPN12	protein_coding	-1.00915	0.00315915	0.0722458	-0.957494	0.00397411	0.0637236	-0.963602	0.0187755	0.308577	M7
ENSG00000168060	NAALADL1	N-acetylated alpha-linked acidic dipeptidase like 1 [Source:HGNC Symbol;Acc:HGNC:23536]	NAALADL1	protein_coding	-0.932998	0.00315993	0.0722458	-1.02348	0.00431262	0.0660947	-1.06414	0.0141179	0.28487	M8
ENSG00000172932	ANKRD13D	ankyrin repeat domain 13D [Source:HGNC Symbol;Acc:HGNC:27880]	ANKRD13D	protein_coding	0.190118	0.00316324	0.0722458	0.190647	0.00262321	0.0539185	0.12744	0.0720328	0.463711	M19
ENSG00000198626	RYR2	ryanodine receptor 2 [Source:HGNC Symbol;Acc:HGNC:10484]	RYR2	protein_coding	1.8615	0.00318253	0.0724874	2.16971	0.00260085	0.0538636	2.58382	0.00348781	0.180211	M11
ENSG00000166965	RCCD1	RCC1 domain containing 1 [Source:HGNC Symbol;Acc:HGNC:30457]	RCCD1	protein_coding	-0.513357	0.00318302	0.0724874	-0.496299	0.00296914	0.0568538	-0.560586	0.00683782	0.229759	M8
ENSG00000113119	TMCO6	transmembrane and coiled-coil domains 6 [Source:HGNC Symbol;Acc:HGNC:28814]	TMCO6	protein_coding	-0.361522	0.00318967	0.072534	-0.38399	0.00144581	0.0410765	-0.227021	0.0813436	0.480191	M10
ENSG00000118689	FOXO3	forkhead box O3 [Source:HGNC Symbol;Acc:HGNC:3821]	FOXO3	protein_coding	-0.482117	0.00320192	0.0726363	-0.441915	0.0015177	0.041547	-0.557467	0.0045299	0.196135	M3
ENSG00000174871	CNIH2	cornichon family AMPA receptor auxiliary protein 2 [Source:HGNC Symbol;Acc:HGNC:28744]	CNIH2	protein_coding	0.443808	0.00320616	0.0726363	0.427706	0.00365845	0.0615724	0.374923	0.0338138	0.372898	M14
ENSG00000165238	WNK2	WNK lysine deficient protein kinase 2 [Source:HGNC Symbol;Acc:HGNC:14542]	WNK2	protein_coding	-0.906416	0.00320912	0.0726363	-0.838779	0.00284667	0.0558326	-0.869991	0.0136939	0.283793	M3
ENSG00000125733	TRIP10	thyroid hormone receptor interactor 10 [Source:HGNC Symbol;Acc:HGNC:12304]	TRIP10	protein_coding	-0.276067	0.00321261	0.0726363	-0.323285	0.00139185	0.0407618	-0.395243	0.00175876	0.149818	M4
ENSG00000164284	GRPEL2	GrpE like 2, mitochondrial [Source:HGNC Symbol;Acc:HGNC:21060]	GRPEL2	protein_coding	-0.273171	0.00321994	0.0726977	-0.291451	0.0024276	0.0526951	-0.310737	0.00727331	0.233114	M19
ENSG00000189398	OR7E12P	olfactory receptor family 7 subfamily E member 12 pseudogene [Source:HGNC Symbol;Acc:HGNC:8383]	OR7E12P	unprocessed_pseudogene	-1.16811	0.00325699	0.0732191	-1.28225	0.00138297	0.0406957	-0.8394	0.0664601	0.452264	M3
ENSG00000100504	PYGL	glycogen phosphorylase L [Source:HGNC Symbol;Acc:HGNC:9725]	PYGL	protein_coding	-0.588654	0.00325763	0.0732191	-0.582055	0.00350511	0.0608337	-0.653555	0.00707082	0.233114	M3
ENSG00000175564	UCP3	uncoupling protein 3 [Source:HGNC Symbol;Acc:HGNC:12519]	UCP3	protein_coding	0.430903	0.00326045	0.0732191	0.418689	0.00406128	0.0643764	0.406607	0.0184436	0.307894	M11
ENSG00000118363	SPCS2	signal peptidase complex subunit 2 [Source:HGNC Symbol;Acc:HGNC:28962]	SPCS2	protein_coding	0.245322	0.00326218	0.0732191	0.237393	0.00169189	0.0439456	0.242633	0.0170118	0.297741	M12
ENSG00000142657	PGD	phosphogluconate dehydrogenase [Source:HGNC Symbol;Acc:HGNC:8891]	PGD	protein_coding	0.284841	0.00327578	0.0732191	0.276	0.00286896	0.0559316	0.271056	0.0176641	0.302904	M14
ENSG00000151023	ENKUR	enkurin, TRPC channel interacting protein [Source:HGNC Symbol;Acc:HGNC:28388]	ENKUR	protein_coding	0.939078	0.003277	0.0732191	1.13687	0.00308244	0.0577512	1.13332	0.0165114	0.295135	M18
ENSG00000132005	RFX1	regulatory factor X1 [Source:HGNC Symbol;Acc:HGNC:9982]	RFX1	protein_coding	0.35119	0.00328092	0.0732191	0.396096	0.00120862	0.0383233	0.351108	0.0202067	0.313926	M14
ENSG00000005469	CROT	carnitine O-octanoyltransferase [Source:HGNC Symbol;Acc:HGNC:2366]	CROT	protein_coding	-0.451981	0.00328244	0.0732191	-0.479407	0.00154068	0.0417328	-0.518939	0.0036553	0.18287	M19
ENSG00000119042	SATB2	SATB homeobox 2 [Source:HGNC Symbol;Acc:HGNC:21637]	SATB2	protein_coding	-0.741734	0.0032954	0.0732191	-0.770451	0.000811737	0.0316484	-0.510327	0.0625406	0.442359	M3
ENSG00000115963	RND3	Rho family GTPase 3 [Source:HGNC Symbol;Acc:HGNC:671]	RND3	protein_coding	0.602562	0.00329543	0.0732191	0.668974	0.00137036	0.0406694	0.404151	0.0856014	0.484985	M13
ENSG00000162817	C1orf115	chromosome 1 open reading frame 115 [Source:HGNC Symbol;Acc:HGNC:25873]	C1orf115	protein_coding	-1.19363	0.00329814	0.0732191	-1.15236	0.00286856	0.0559316	-0.992045	0.0324016	0.370178	M3
ENSG00000120837	NFYB	nuclear transcription factor Y subunit beta [Source:HGNC Symbol;Acc:HGNC:7805]	NFYB	protein_coding	-0.21704	0.00330363	0.0732191	-0.227983	0.00187652	0.0462064	-0.188577	0.0315937	0.366361	M19
ENSG00000181450	ZNF678	zinc finger protein 678 [Source:HGNC Symbol;Acc:HGNC:28652]	ZNF678	protein_coding	-0.349104	0.00330603	0.0732191	-0.333029	0.0027563	0.054983	-0.268441	0.044355	0.401764	M7
ENSG00000100241	SBF1	SET binding factor 1 [Source:HGNC Symbol;Acc:HGNC:10542]	SBF1	protein_coding	-0.475331	0.00331355	0.0732191	-0.473533	0.00308894	0.0577512	-0.137419	0.130366	0.555677	M4
ENSG00000160113	NR2F6	nuclear receptor subfamily 2 group F member 6 [Source:HGNC Symbol;Acc:HGNC:7977]	NR2F6	protein_coding	0.302553	0.00331614	0.0732191	0.31392	0.00287839	0.0559316	0.40844	0.00191458	0.153595	M12
ENSG00000060138	YBX3	Y-box binding protein 3 [Source:HGNC Symbol;Acc:HGNC:2428]	YBX3	protein_coding	-0.367073	0.00331737	0.0732191	-0.431759	0.0012435	0.0391143	-0.420002	0.0131568	0.283085	M19
ENSG00000141252	VPS53	VPS53 subunit of GARP complex [Source:HGNC Symbol;Acc:HGNC:25608]	VPS53	protein_coding	0.179372	0.00335085	0.0738143	0.20013	9.64569e-05	0.0122444	0.13137	0.0598364	0.439188	M16
ENSG00000149600	COMMD7	COMM domain containing 7 [Source:HGNC Symbol;Acc:HGNC:16223]	COMMD7	protein_coding	0.311455	0.00335586	0.0738143	0.336325	0.00349719	0.0607632	0.378856	0.00783537	0.237498	M12
ENSG00000119787	ATL2	atlastin GTPase 2 [Source:HGNC Symbol;Acc:HGNC:24047]	ATL2	protein_coding	-0.237841	0.00335839	0.0738143	-0.268638	0.00251511	0.0534894	-0.248026	0.0212282	0.318758	M7
ENSG00000166922	SCG5	secretogranin V [Source:HGNC Symbol;Acc:HGNC:10816]	SCG5	protein_coding	-0.554039	0.00336408	0.0738364	-0.594167	0.00320832	0.0587906	-0.768661	0.00181242	0.152737	M9
ENSG00000143153	ATP1B1	ATPase Na+/K+ transporting subunit beta 1 [Source:HGNC Symbol;Acc:HGNC:804]	ATP1B1	protein_coding	-0.710365	0.00339949	0.0744615	-0.64874	0.00582199	0.0764573	-0.574934	0.0443042	0.40172	M3
ENSG00000081665	ZNF506	zinc finger protein 506 [Source:HGNC Symbol;Acc:HGNC:23780]	ZNF506	protein_coding	0.672233	0.00340201	0.0744615	0.727095	0.0010523	0.0358945	0.710827	0.0109707	0.265558	M18
ENSG00000269343	ZNF587B	zinc finger protein 587B [Source:HGNC Symbol;Acc:HGNC:37142]	ZNF587B	protein_coding	-0.336196	0.00342764	0.074741	-0.356486	0.00232249	0.0519445	-0.38594	0.00695779	0.230837	M12
ENSG00000151702	FLI1	Fli-1 proto-oncogene, ETS transcription factor [Source:HGNC Symbol;Acc:HGNC:3749]	FLI1	protein_coding	1.20652	0.00343198	0.074741	1.18132	0.00342707	0.0604458	1.58684	0.00132246	0.129752	M16
ENSG00000134202	GSTM3	glutathione S-transferase mu 3 [Source:HGNC Symbol;Acc:HGNC:4635]	GSTM3	protein_coding	0.304779	0.00343555	0.074741	0.344849	0.00458877	0.0682212	0.307509	0.0346874	0.376107	M12
ENSG00000104332	SFRP1	secreted frizzled related protein 1 [Source:HGNC Symbol;Acc:HGNC:10776]	SFRP1	protein_coding	1.02463	0.00344065	0.074741	1.05327	0.00227056	0.0510742	1.0573	0.0124098	0.278187	M18
ENSG00000131269	ABCB7	ATP binding cassette subfamily B member 7 [Source:HGNC Symbol;Acc:HGNC:48]	ABCB7	protein_coding	-0.294273	0.00344111	0.074741	-0.298164	0.00295782	0.0568049	-0.267703	0.0236526	0.330977	M8
ENSG00000139291	TMEM19	transmembrane protein 19 [Source:HGNC Symbol;Acc:HGNC:25605]	TMEM19	protein_coding	0.28829	0.00344324	0.074741	0.295082	0.0028431	0.0558326	0.373422	0.00170292	0.146227	M19
ENSG00000237943	PRKCQ-AS1	PRKCQ antisense RNA 1 [Source:HGNC Symbol;Acc:HGNC:44689]	PRKCQ-AS1	lncRNA	-0.627016	0.00345142	0.0748155	-0.68015	0.00215794	0.0495197	-0.68803	0.00775335	0.237252	M9
ENSG00000188295	ZNF669	zinc finger protein 669 [Source:HGNC Symbol;Acc:HGNC:25736]	ZNF669	protein_coding	0.324301	0.00346357	0.0749188	0.319386	0.00364148	0.0614222	0.171851	0.164359	0.597342	M18
ENSG00000185753	CXorf38	chromosome X open reading frame 38 [Source:HGNC Symbol;Acc:HGNC:28589]	CXorf38	protein_coding	-0.304776	0.00347683	0.0749188	-0.304813	0.00265957	0.0540255	-0.317993	0.0135951	0.283793	M8
ENSG00000206530	CFAP44	cilia and flagella associated protein 44 [Source:HGNC Symbol;Acc:HGNC:25631]	CFAP44	protein_coding	0.754463	0.00348097	0.0749188	0.861657	0.00475579	0.069538	0.912054	0.0140084	0.284427	M11
ENSG00000094841	UPRT	uracil phosphoribosyltransferase homolog [Source:HGNC Symbol;Acc:HGNC:28334]	UPRT	protein_coding	0.244385	0.00348133	0.0749188	0.269554	0.00167456	0.0438363	0.198311	0.045927	0.405925	M17
ENSG00000104218	CSPP1	centrosome and spindle pole associated protein 1 [Source:HGNC Symbol;Acc:HGNC:26193]	CSPP1	protein_coding	0.23195	0.0034829	0.0749188	0.224076	0.003469	0.0604735	0.276801	0.00290439	0.168273	M19
ENSG00000236914	LINC01852	long intergenic non-protein coding RNA 1852 [Source:HGNC Symbol;Acc:HGNC:52668]	LINC01852	lncRNA	0.606584	0.00348471	0.0749188	0.607013	0.00309418	0.0577512	0.781232	0.00219449	0.15581	M11
ENSG00000089486	CDIP1	cell death inducing p53 target 1 [Source:HGNC Symbol;Acc:HGNC:13234]	CDIP1	protein_coding	-0.326152	0.00349631	0.0749902	-0.326206	0.00326159	0.0594212	-0.357257	0.00658211	0.228475	M1
ENSG00000259976	AC093010.3	novel transcript		lncRNA	0.639314	0.00349754	0.0749902	0.634175	0.00360418	0.0613258	0.455264	0.0625366	0.442359	M12
ENSG00000171540	OTP	orthopedia homeobox [Source:HGNC Symbol;Acc:HGNC:8518]	OTP	protein_coding	3.00546	0.00351327	0.0751439	3.02985	0.00304033	0.0575033	2.98056	0.0162265	0.295135	M18
ENSG00000176101	SSNA1	SS nuclear autoantigen 1 [Source:HGNC Symbol;Acc:HGNC:11321]	SSNA1	protein_coding	0.389494	0.00351425	0.0751439	0.389714	0.00279372	0.0552003	0.33842	0.0320539	0.368175	M12
ENSG00000111203	ITFG2	integrin alpha FG-GAP repeat containing 2 [Source:HGNC Symbol;Acc:HGNC:30879]	ITFG2	protein_coding	0.249239	0.00353284	0.0753203	0.259446	0.00259235	0.0538636	0.225125	0.0280689	0.353023	M18
ENSG00000139990	DCAF5	DDB1 and CUL4 associated factor 5 [Source:HGNC Symbol;Acc:HGNC:20224]	DCAF5	protein_coding	0.186057	0.00353608	0.0753203	0.210896	0.000247117	0.0187982	0.214591	0.00674581	0.229759	M17
ENSG00000105520	PLPPR2	phospholipid phosphatase related 2 [Source:HGNC Symbol;Acc:HGNC:29566]	PLPPR2	protein_coding	0.547081	0.00353684	0.0753203	0.645275	0.000358928	0.0218392	0.611173	0.0109312	0.265558	M18
ENSG00000078177	N4BP2	NEDD4 binding protein 2 [Source:HGNC Symbol;Acc:HGNC:29851]	N4BP2	protein_coding	-0.201541	0.00354663	0.0754269	-0.178459	0.00517254	0.0720273	-0.150823	0.0668115	0.452853	M7
ENSG00000163431	LMOD1	leiomodin 1 [Source:HGNC Symbol;Acc:HGNC:6647]	LMOD1	protein_coding	-0.942052	0.00356546	0.0756415	-0.914605	0.00478602	0.0696426	-0.876798	0.0248485	0.337887	M3
ENSG00000006128	TAC1	tachykinin precursor 1 [Source:HGNC Symbol;Acc:HGNC:11517]	TAC1	protein_coding	2.00387	0.00356874	0.0756415	2.16464	0.000784179	0.0313941	2.08655	0.0109816	0.265558	M18
ENSG00000156253	RWDD2B	RWD domain containing 2B [Source:HGNC Symbol;Acc:HGNC:1302]	RWDD2B	protein_coding	-1.43111	0.00357112	0.0756415	-1.32782	0.00992424	0.0977773	-0.501841	0.348765	0.739681	M3
ENSG00000184260	HIST2H2AC	histone cluster 2 H2A family member c [Source:HGNC Symbol;Acc:HGNC:4738]	HIST2H2AC	protein_coding	0.760571	0.00357667	0.0756573	0.670702	0.00180908	0.0455419	0.900437	0.00346441	0.17983	M12
ENSG00000102349	KLF8	Kruppel like factor 8 [Source:HGNC Symbol;Acc:HGNC:6351]	KLF8	protein_coding	1.28908	0.00358562	0.0756653	1.44181	0.000147589	0.0145716	1.12664	0.0316741	0.366388	M11
ENSG00000099624	ATP5F1D	ATP synthase F1 subunit delta [Source:HGNC Symbol;Acc:HGNC:837]	ATP5F1D	protein_coding	0.300054	0.00358665	0.0756653	0.257022	0.0023393	0.0519445	0.237674	0.0508165	0.416659	M12
ENSG00000179588	ZFPM1	zinc finger protein, FOG family member 1 [Source:HGNC Symbol;Acc:HGNC:19762]	ZFPM1	protein_coding	0.274763	0.00359934	0.0757609	0.283575	0.00277354	0.0551176	0.298097	0.00790828	0.237837	M12
ENSG00000152078	TLCD4	TLC domain containing 4 [Source:HGNC Symbol;Acc:HGNC:26477]	TLCD4	protein_coding	-0.725175	0.00360082	0.0757609	-0.701539	0.00451116	0.0676572	-0.38798	0.145336	0.571546	M19
ENSG00000111981	ULBP1	UL16 binding protein 1 [Source:HGNC Symbol;Acc:HGNC:14893]	ULBP1	protein_coding	-0.553722	0.0036056	0.0757609	-0.576346	0.00266031	0.0540255	-0.803335	0.000253472	0.0640043	M3
ENSG00000119865	CNRIP1	cannabinoid receptor interacting protein 1 [Source:HGNC Symbol;Acc:HGNC:24546]	CNRIP1	protein_coding	-0.258928	0.0036152	0.0757809	-0.280763	0.00294341	0.056775	-0.310733	0.00691885	0.23043	M14
ENSG00000203872	C6orf163	chromosome 6 open reading frame 163 [Source:HGNC Symbol;Acc:HGNC:21403]	C6orf163	protein_coding	0.439048	0.00361617	0.0757809	0.461157	0.00264588	0.0539411	0.641067	0.000458559	0.0802936	M15
ENSG00000164023	SGMS2	sphingomyelin synthase 2 [Source:HGNC Symbol;Acc:HGNC:28395]	SGMS2	protein_coding	-0.695422	0.00365601	0.0764356	-0.656424	0.00805602	0.0882048	-0.410084	0.133323	0.558341	M3
ENSG00000101463	SYNDIG1	synapse differentiation inducing 1 [Source:HGNC Symbol;Acc:HGNC:15885]	SYNDIG1	protein_coding	0.937505	0.00365711	0.0764356	0.989841	0.00255079	0.0538125	0.693715	0.0598472	0.439188	M18
ENSG00000183691	NOG	noggin [Source:HGNC Symbol;Acc:HGNC:7866]	NOG	protein_coding	-1.88079	0.00366552	0.0765098	-1.77458	0.00598926	0.0773645	-1.38154	0.0636606	0.446872	M3
ENSG00000171130	ATP6V0E2	ATPase H+ transporting V0 subunit e2 [Source:HGNC Symbol;Acc:HGNC:21723]	ATP6V0E2	protein_coding	0.560342	0.00368351	0.0767836	0.554468	0.00381973	0.062573	0.249546	0.192588	0.624869	M18
ENSG00000131951	LRRC9	leucine rich repeat containing 9 [Source:HGNC Symbol;Acc:HGNC:19848]	LRRC9	protein_coding	-0.487268	0.00368876	0.0767914	-0.435273	0.00941315	0.0947871	-0.26029	0.17113	0.602801	M3
ENSG00000052850	ALX4	ALX homeobox 4 [Source:HGNC Symbol;Acc:HGNC:450]	ALX4	protein_coding	-1.75019	0.00370915	0.0771142	-1.62162	0.00839122	0.0904495	-1.24474	0.0835366	0.481887	M3
ENSG00000236997					0.546191	0.00372505	0.077202	0.55248	0.00310369	0.0577512	0.358568	0.0882628	0.489281	M7
ENSG00000169884	WNT10B	Wnt family member 10B [Source:HGNC Symbol;Acc:HGNC:12775]	WNT10B	protein_coding	-2.28272	0.00372794	0.077202	-2.18696	0.00486657	0.0702655	-2.13292	0.0213193	0.318758	M3
ENSG00000198835	GJC2	gap junction protein gamma 2 [Source:HGNC Symbol;Acc:HGNC:17494]	GJC2	protein_coding	0.594786	0.00372807	0.077202	0.667269	0.00141744	0.0407618	0.525283	0.0372992	0.384274	M14
ENSG00000205085	FAM71F2	family with sequence similarity 71 member F2 [Source:HGNC Symbol;Acc:HGNC:27998]	FAM71F2	protein_coding	0.624064	0.00373501	0.0772164	0.69835	0.00205426	0.0482331	0.563964	0.0353601	0.378667	M18
ENSG00000130208	APOC1	apolipoprotein C1 [Source:HGNC Symbol;Acc:HGNC:607]	APOC1	protein_coding	-1.06067	0.00373857	0.0772164	-1.08491	0.00259735	0.0538636	-1.08418	0.0138723	0.283793	M3
ENSG00000171159	C9orf16	chromosome 9 open reading frame 16 [Source:HGNC Symbol;Acc:HGNC:17823]	C9orf16	protein_coding	0.366589	0.00376517	0.0773708	0.349845	0.00371959	0.0619387	0.272383	0.0574893	0.433066	M12
ENSG00000134575	ACP2	acid phosphatase 2, lysosomal [Source:HGNC Symbol;Acc:HGNC:123]	ACP2	protein_coding	0.307021	0.00376684	0.0773708	0.341211	0.00316418	0.0582323	0.254344	0.0564465	0.429938	M14
ENSG00000160999	SH2B2	SH2B adaptor protein 2 [Source:HGNC Symbol;Acc:HGNC:17381]	SH2B2	protein_coding	0.532028	0.00376812	0.0773708	0.528796	0.00362381	0.0614053	0.244988	0.205862	0.63259	M18
ENSG00000268516	AC020915.2	novel transcript, antisense to ZNF544		lncRNA	0.333916	0.00376985	0.0773708	0.319032	0.00506567	0.0718541	0.198856	0.116849	0.535764	M16
ENSG00000116678	LEPR	leptin receptor [Source:HGNC Symbol;Acc:HGNC:6554]	LEPR	protein_coding	-0.632121	0.00377429	0.0773708	-0.579803	0.00455491	0.0680387	-0.588575	0.0249252	0.337887	M8
ENSG00000182208	MOB2	MOB kinase activator 2 [Source:HGNC Symbol;Acc:HGNC:24904]	MOB2	protein_coding	0.198763	0.00377583	0.0773708	0.216248	0.00237406	0.0523255	0.176701	0.037095	0.384274	M12
ENSG00000205133	TRIQK	triple QxxK/R motif containing [Source:HGNC Symbol;Acc:HGNC:27828]	TRIQK	protein_coding	-0.41927	0.00378041	0.0773708	-0.385947	0.00494566	0.0709753	-0.352109	0.0403905	0.392234	M8
ENSG00000164597	COG5	component of oligomeric golgi complex 5 [Source:HGNC Symbol;Acc:HGNC:14857]	COG5	protein_coding	-0.178158	0.00379159	0.0774469	-0.148164	0.0180241	0.13081	-0.114345	0.144626	0.570796	M7
ENSG00000105255	FSD1	fibronectin type III and SPRY domain containing 1 [Source:HGNC Symbol;Acc:HGNC:13745]	FSD1	protein_coding	0.294675	0.00379472	0.0774469	0.28417	0.00512161	0.0720273	0.217248	0.066495	0.452264	M18
ENSG00000088836	SLC4A11	solute carrier family 4 member 11 [Source:HGNC Symbol;Acc:HGNC:16438]	SLC4A11	protein_coding	-0.591076	0.00380518	0.0774469	-0.590928	0.00362766	0.0614053	-0.722692	0.00270746	0.167334	M3
ENSG00000170846	AC093323.1	Putative MORF4 family-associated protein 1-like protein UPP [Source:UniProtKB/Swiss-Prot;Acc:B2RBV5]		protein_coding	-0.205117	0.00380707	0.0774469	-0.219097	0.00159468	0.0425855	-0.25333	0.00285434	0.168273	M12
ENSG00000183723	CMTM4	CKLF like MARVEL transmembrane domain containing 4 [Source:HGNC Symbol;Acc:HGNC:19175]	CMTM4	protein_coding	-0.305841	0.0038087	0.0774469	-0.280242	0.00460871	0.0682718	-0.298209	0.0198707	0.313142	M7
ENSG00000140263	SORD	sorbitol dehydrogenase [Source:HGNC Symbol;Acc:HGNC:11184]	SORD	protein_coding	-0.27723	0.00381594	0.077494	-0.30126	0.00183901	0.045702	-0.247643	0.0329489	0.370926	M19
ENSG00000226137	BAIAP2-DT	BAIAP2 divergent transcript [Source:HGNC Symbol;Acc:HGNC:44342]	BAIAP2-DT	lncRNA	0.253737	0.00382216	0.0775116	0.261194	0.00166259	0.0436308	0.338587	0.00139769	0.132688	M6
ENSG00000123600	METTL8	methyltransferase like 8 [Source:HGNC Symbol;Acc:HGNC:25856]	METTL8	protein_coding	-0.29254	0.00383527	0.0775116	-0.30249	0.00292793	0.0565456	-0.410842	0.000306147	0.0706335	M7
ENSG00000106605	BLVRA	biliverdin reductase A [Source:HGNC Symbol;Acc:HGNC:1062]	BLVRA	protein_coding	0.273585	0.00384023	0.0775116	0.307434	0.00460951	0.0682718	0.32004	0.0141634	0.285058	M12
ENSG00000010318	PHF7	PHD finger protein 7 [Source:HGNC Symbol;Acc:HGNC:18458]	PHF7	protein_coding	-0.446655	0.00384581	0.0775116	-0.484297	0.00308851	0.0577512	-0.397324	0.0371143	0.384274	M8
ENSG00000100625	SIX4	SIX homeobox 4 [Source:HGNC Symbol;Acc:HGNC:10890]	SIX4	protein_coding	-0.683451	0.00384613	0.0775116	-0.685882	0.00353573	0.0611544	-0.708594	0.0126336	0.280413	M3
ENSG00000140876	NUDT7	nudix hydrolase 7 [Source:HGNC Symbol;Acc:HGNC:8054]	NUDT7	protein_coding	-0.61752	0.00385258	0.0775116	-0.59891	0.00400228	0.063838	-0.832941	0.00119841	0.12675	M8
ENSG00000141179	PCTP	phosphatidylcholine transfer protein [Source:HGNC Symbol;Acc:HGNC:8752]	PCTP	protein_coding	-0.374081	0.00385812	0.0775116	-0.384515	0.00222854	0.0507508	-0.239056	0.0976719	0.504329	M3
ENSG00000160352	ZNF714	zinc finger protein 714 [Source:HGNC Symbol;Acc:HGNC:27124]	ZNF714	protein_coding	0.471717	0.00386238	0.0775116	0.383101	0.0255736	0.154767	0.315036	0.13278	0.55804	M19
ENSG00000164989	CCDC171	coiled-coil domain containing 171 [Source:HGNC Symbol;Acc:HGNC:29828]	CCDC171	protein_coding	-0.264064	0.0038659	0.0775116	-0.233207	0.0101888	0.0990533	-0.203471	0.0701501	0.462088	M7
ENSG00000163947	ARHGEF3	Rho guanine nucleotide exchange factor 3 [Source:HGNC Symbol;Acc:HGNC:683]	ARHGEF3	protein_coding	-0.518858	0.00386949	0.0775116	-0.467141	0.00837616	0.0904106	-0.525019	0.0183028	0.307739	M4
ENSG00000137460	FHDC1	FH2 domain containing 1 [Source:HGNC Symbol;Acc:HGNC:29363]	FHDC1	protein_coding	-1.35648	0.00387091	0.0775116	-1.26777	0.00553184	0.074446	-0.932392	0.0791852	0.475501	M4
ENSG00000164292	RHOBTB3	Rho related BTB domain containing 3 [Source:HGNC Symbol;Acc:HGNC:18757]	RHOBTB3	protein_coding	0.391553	0.00388097	0.0775465	0.476597	0.00536762	0.0733001	0.481049	0.0213055	0.318758	M11
ENSG00000196236	XPNPEP3	X-prolyl aminopeptidase 3 [Source:HGNC Symbol;Acc:HGNC:28052]	XPNPEP3	protein_coding	-0.264956	0.00388249	0.0775465	-0.300098	0.00383504	0.0626161	-0.354559	0.00460586	0.197238	M7
ENSG00000100058	CRYBB2P1	crystallin beta B2 pseudogene 1 [Source:HGNC Symbol;Acc:HGNC:2399]	CRYBB2P1	transcribed_unprocessed_pseudogene	0.290371	0.00389865	0.0777707	0.322119	0.003718	0.0619387	0.447522	0.000850054	0.106317	M11
ENSG00000143198	MGST3	microsomal glutathione S-transferase 3 [Source:HGNC Symbol;Acc:HGNC:7064]	MGST3	protein_coding	0.35301	0.00390907	0.0778799	0.358561	0.00339053	0.0604427	0.278369	0.0462361	0.405966	M12
ENSG00000166532	RIMKLB	ribosomal modification protein rimK like family member B [Source:HGNC Symbol;Acc:HGNC:29228]	RIMKLB	protein_coding	-0.193712	0.00392684	0.0781352	-0.204085	0.00331439	0.0600114	-0.143031	0.0672781	0.453018	M7
ENSG00000108379	WNT3	Wnt family member 3 [Source:HGNC Symbol;Acc:HGNC:12782]	WNT3	protein_coding	-0.877476	0.00393955	0.0781409	-0.954264	0.00116853	0.037813	-0.839895	0.0222368	0.323274	M3
ENSG00000079691	CARMIL1	capping protein regulator and myosin 1 linker 1 [Source:HGNC Symbol;Acc:HGNC:21581]	CARMIL1	protein_coding	0.49842	0.00394119	0.0781409	0.48859	0.00381484	0.0625578	0.435469	0.0327197	0.370411	M7
ENSG00000102977	ACD	ACD shelterin complex subunit and telomerase recruitment factor [Source:HGNC Symbol;Acc:HGNC:25070]	ACD	protein_coding	0.178329	0.003942	0.0781409	0.172368	0.00395891	0.0635969	0.113301	0.100313	0.509249	M14
ENSG00000169860	P2RY1	purinergic receptor P2Y1 [Source:HGNC Symbol;Acc:HGNC:8539]	P2RY1	protein_coding	-0.64566	0.00395253	0.0782511	-0.715251	0.00446941	0.067336	-0.638924	0.0304701	0.36315	M8
ENSG00000267520	AC010733.2	novel transcript		lncRNA	-0.372561	0.00397281	0.0782568	-0.36233	0.0017947	0.0452523	-0.391275	0.0147144	0.288054	M7
ENSG00000178773	CPNE7	copine 7 [Source:HGNC Symbol;Acc:HGNC:2320]	CPNE7	protein_coding	-0.805738	0.00397335	0.0782568	-0.977458	0.0062045	0.0785355	-1.22342	0.0050493	0.203325	M5
ENSG00000186523	FAM86B1	family with sequence similarity 86 member B1 [Source:HGNC Symbol;Acc:HGNC:28268]	FAM86B1	protein_coding	-0.483263	0.00397393	0.0782568	-0.467663	0.00354039	0.0611544	-0.431561	0.0277021	0.351868	M19
ENSG00000247982	LINC00926	long intergenic non-protein coding RNA 926 [Source:HGNC Symbol;Acc:HGNC:27514]	LINC00926	lncRNA	0.370476	0.00397864	0.0782568	0.352206	0.00546903	0.0741708	0.330276	0.0290673	0.357589	M11
ENSG00000143847	PPFIA4	PTPRF interacting protein alpha 4 [Source:HGNC Symbol;Acc:HGNC:9248]	PPFIA4	protein_coding	-0.959425	0.00398149	0.0782568	-0.904383	0.00305414	0.0575033	-0.641158	0.062606	0.442624	M8
ENSG00000181523	SGSH	N-sulfoglucosamine sulfohydrolase [Source:HGNC Symbol;Acc:HGNC:10818]	SGSH	protein_coding	0.306334	0.00398375	0.0782568	0.328014	0.00239611	0.0525177	0.30106	0.020919	0.317186	M11
ENSG00000142459	EVI5L	ecotropic viral integration site 5 like [Source:HGNC Symbol;Acc:HGNC:30464]	EVI5L	protein_coding	0.306042	0.00398758	0.0782568	0.347304	0.00079996	0.0314378	0.302382	0.0211213	0.318517	M18
ENSG00000145934	TENM2	teneurin transmembrane protein 2 [Source:HGNC Symbol;Acc:HGNC:29943]	TENM2	protein_coding	0.571079	0.00399283	0.0782625	0.667115	0.00616587	0.0784878	0.830221	0.00512144	0.20381	M11
ENSG00000107960	STN1	STN1 subunit of CST complex [Source:HGNC Symbol;Acc:HGNC:26200]	STN1	protein_coding	-0.311069	0.00400657	0.0784342	-0.315699	0.00334637	0.0603035	-0.301486	0.0180071	0.306451	M6
ENSG00000164050	PLXNB1	plexin B1 [Source:HGNC Symbol;Acc:HGNC:9103]	PLXNB1	protein_coding	0.250832	0.00401776	0.0785557	0.253463	0.00294722	0.0567789	0.242069	0.0216068	0.320622	M7
ENSG00000242852	ZNF709	zinc finger protein 709 [Source:HGNC Symbol;Acc:HGNC:20629]	ZNF709	protein_coding	0.421236	0.00402415	0.0785831	0.420344	0.00366914	0.0615783	0.276197	0.0939266	0.498716	M14
ENSG00000172845	SP3	Sp3 transcription factor [Source:HGNC Symbol;Acc:HGNC:11208]	SP3	protein_coding	-0.2161	0.00404543	0.0789008	-0.230829	0.00120534	0.0383233	-0.125359	0.108296	0.522332	M3
ENSG00000248540	AC010931.2	novel transcript		lncRNA	1.40792	0.00406596	0.0791086	1.61384	0.00014664	0.0145716	1.06763	0.0603204	0.440904	M18
ENSG00000188186	LAMTOR4	late endosomal/lysosomal adaptor, MAPK and MTOR activator 4 [Source:HGNC Symbol;Acc:HGNC:33772]	LAMTOR4	protein_coding	0.297266	0.00407001	0.0791086	0.259055	0.000936727	0.0341283	0.261236	0.0315278	0.366136	M12
ENSG00000075240	GRAMD4	GRAM domain containing 4 [Source:HGNC Symbol;Acc:HGNC:29113]	GRAMD4	protein_coding	-0.526366	0.00407114	0.0791086	-0.510767	0.00466483	0.0688324	-0.183649	0.133148	0.558073	M4
ENSG00000152284	TCF7L1	transcription factor 7 like 1 [Source:HGNC Symbol;Acc:HGNC:11640]	TCF7L1	protein_coding	0.567225	0.00407794	0.0791431	0.587444	0.00188561	0.0463578	0.467054	0.0403313	0.392234	M18
ENSG00000168807	SNTB2	syntrophin beta 2 [Source:HGNC Symbol;Acc:HGNC:11169]	SNTB2	protein_coding	-0.230391	0.00409053	0.0792038	-0.252364	0.00278124	0.0552003	-0.225255	0.0250581	0.338671	M7
ENSG00000152242	C18orf25	chromosome 18 open reading frame 25 [Source:HGNC Symbol;Acc:HGNC:28172]	C18orf25	protein_coding	-0.222327	0.00409193	0.0792038	-0.240809	0.00337887	0.0603714	-0.325669	0.000709154	0.0980312	M7
ENSG00000167333	TRIM68	tripartite motif containing 68 [Source:HGNC Symbol;Acc:HGNC:21161]	TRIM68	protein_coding	-0.305861	0.00409614	0.0792038	-0.284316	0.00413274	0.0650628	-0.3238	0.0121539	0.27764	M3
ENSG00000253982	AC100810.1	novel transcript		lncRNA	0.72325	0.00411128	0.079399	0.679667	0.00676386	0.082233	0.545487	0.0660888	0.451254	M18
ENSG00000127334	DYRK2	dual specificity tyrosine phosphorylation regulated kinase 2 [Source:HGNC Symbol;Acc:HGNC:3093]	DYRK2	protein_coding	-0.37954	0.00411697	0.0794116	-0.410823	0.00428228	0.0659672	-0.358008	0.0369449	0.384274	M8
ENSG00000110025	SNX15	sorting nexin 15 [Source:HGNC Symbol;Acc:HGNC:14978]	SNX15	protein_coding	0.296643	0.00412609	0.0794904	0.30308	0.00349461	0.0607632	0.245617	0.045334	0.405229	M12
ENSG00000163870	TPRA1	transmembrane protein adipocyte associated 1 [Source:HGNC Symbol;Acc:HGNC:30413]	TPRA1	protein_coding	0.250503	0.00413248	0.0795163	0.257138	0.00198895	0.0474908	0.126284	0.177337	0.610084	M18
ENSG00000102763	VWA8	von Willebrand factor A domain containing 8 [Source:HGNC Symbol;Acc:HGNC:29071]	VWA8	protein_coding	-0.19985	0.00414365	0.0795942	-0.199037	0.00377118	0.0622304	-0.238082	0.00510526	0.203762	M7
ENSG00000169359	SLC33A1	solute carrier family 33 member 1 [Source:HGNC Symbol;Acc:HGNC:95]	SLC33A1	protein_coding	-0.288733	0.00414664	0.0795942	-0.278926	0.00458217	0.0681874	-0.275438	0.0220757	0.32242	M8
ENSG00000105583	WDR83OS	WD repeat domain 83 opposite strand [Source:HGNC Symbol;Acc:HGNC:30203]	WDR83OS	protein_coding	0.241877	0.00415264	0.0796124	0.226995	0.00332203	0.0600114	0.181442	0.0464082	0.405966	M12
ENSG00000141569	TRIM65	tripartite motif containing 65 [Source:HGNC Symbol;Acc:HGNC:27316]	TRIM65	protein_coding	-0.374644	0.00417484	0.079852	-0.376531	0.00374423	0.0620032	-0.297832	0.0289465	0.356939	M3
ENSG00000162836	ACP6	acid phosphatase 6, lysophosphatidic [Source:HGNC Symbol;Acc:HGNC:29609]	ACP6	protein_coding	-0.597983	0.0041779	0.079852	-0.661748	0.00110998	0.0369763	-0.591427	0.0189033	0.308577	M3
ENSG00000171448	ZBTB26	zinc finger and BTB domain containing 26 [Source:HGNC Symbol;Acc:HGNC:23383]	ZBTB26	protein_coding	-0.243516	0.00418315	0.079852	-0.220353	0.00598719	0.0773645	-0.237305	0.0213047	0.318758	M8
ENSG00000126970	ZC4H2	zinc finger C4H2-type containing [Source:HGNC Symbol;Acc:HGNC:24931]	ZC4H2	protein_coding	0.278335	0.0041854	0.079852	0.277681	0.00392002	0.0632298	0.262416	0.0243214	0.334781	M9
ENSG00000172780	RAB43	RAB43, member RAS oncogene family [Source:HGNC Symbol;Acc:HGNC:19983]	RAB43	protein_coding	0.359639	0.00420325	0.079871	0.387841	0.00205677	0.0482331	0.301842	0.0409867	0.392889	M7
ENSG00000083750	RRAGB	Ras related GTP binding B [Source:HGNC Symbol;Acc:HGNC:19901]	RRAGB	protein_coding	0.258637	0.00420341	0.079871	0.299577	0.00166394	0.0436308	0.254271	0.0310972	0.365026	M4
ENSG00000254860	TMEM9B-AS1	TMEM9B antisense RNA 1 [Source:HGNC Symbol;Acc:HGNC:19230]	TMEM9B-AS1	lncRNA	-0.864262	0.00420641	0.079871	-0.815158	0.0051607	0.0720273	-0.667296	0.0486945	0.412347	M8
ENSG00000255310	AF131215.5	novel transcript		lncRNA	0.34928	0.00420921	0.079871	0.383262	0.00143858	0.0409957	0.403983	0.00765189	0.235981	M18
ENSG00000197114	ZGPAT	zinc finger CCCH-type and G-patch domain containing [Source:HGNC Symbol;Acc:HGNC:15948]	ZGPAT	protein_coding	0.191192	0.00421174	0.079871	0.188069	0.00391644	0.0632298	0.177231	0.0269846	0.348852	M11
ENSG00000235016	SEMA3F-AS1	SEMA3F antisense RNA 1 [Source:HGNC Symbol;Acc:HGNC:40518]	SEMA3F-AS1	lncRNA	0.459684	0.00421748	0.0798838	0.445041	0.00586947	0.0766642	0.492891	0.00710286	0.233114	M18
ENSG00000164751	PEX2	peroxisomal biogenesis factor 2 [Source:HGNC Symbol;Acc:HGNC:9717]	PEX2	protein_coding	-0.288607	0.0042313	0.0800494	-0.24258	0.0264743	0.157319	-0.216078	0.107114	0.519443	M3
ENSG00000164885	CDK5	cyclin dependent kinase 5 [Source:HGNC Symbol;Acc:HGNC:1774]	CDK5	protein_coding	0.377655	0.00424076	0.0800861	0.37857	0.00318115	0.0584287	0.39531	0.0161881	0.295135	M14
ENSG00000230454	U73166.1	novel transcript		lncRNA	-0.424362	0.00424659	0.0800861	-0.354156	0.0167779	0.126648	-0.343332	0.0721812	0.464287	M7
ENSG00000117151	CTBS	chitobiase [Source:HGNC Symbol;Acc:HGNC:2496]	CTBS	protein_coding	-0.631021	0.00424849	0.0800861	-0.563538	0.0165648	0.125804	-0.525451	0.0647669	0.448904	M3
ENSG00000120149	MSX2	msh homeobox 2 [Source:HGNC Symbol;Acc:HGNC:7392]	MSX2	protein_coding	-2.64914	0.00428542	0.0805615	-2.4834	0.00980474	0.0971772	-1.18109	0.260345	0.677026	M3
ENSG00000163710	PCOLCE2	procollagen C-endopeptidase enhancer 2 [Source:HGNC Symbol;Acc:HGNC:8739]	PCOLCE2	protein_coding	-0.972819	0.0042876	0.0805615	-0.983525	0.00344076	0.0604458	-0.725766	0.0470784	0.406042	M3
ENSG00000182484	WASH6P	WASP family homolog 6, pseudogene [Source:HGNC Symbol;Acc:HGNC:31685]	WASH6P	transcribed_unprocessed_pseudogene	0.268598	0.00428937	0.0805615	0.276508	0.00287471	0.0559316	0.25539	0.0234755	0.330633	M12
ENSG00000168803	ADAL	adenosine deaminase like [Source:HGNC Symbol;Acc:HGNC:31853]	ADAL	protein_coding	-0.272786	0.00429416	0.0805615	-0.247164	0.0155756	0.121941	-0.28457	0.0131547	0.283085	M3
ENSG00000121644	DESI2	desumoylating isopeptidase 2 [Source:HGNC Symbol;Acc:HGNC:24264]	DESI2	protein_coding	-0.221307	0.00431284	0.0808157	-0.248401	0.00158224	0.0424779	-0.196606	0.0356785	0.3793	M10
ENSG00000158859	ADAMTS4	ADAM metallopeptidase with thrombospondin type 1 motif 4 [Source:HGNC Symbol;Acc:HGNC:220]	ADAMTS4	protein_coding	-0.825318	0.00433176	0.0810738	-0.738085	0.00636277	0.0797715	-0.679118	0.0473588	0.407114	M8
ENSG00000107566	ERLIN1	ER lipid raft associated 1 [Source:HGNC Symbol;Acc:HGNC:16947]	ERLIN1	protein_coding	-0.235649	0.0043495	0.0813093	-0.29578	0.000397685	0.0230409	-0.224151	0.0500275	0.415905	M19
ENSG00000183891	TTC32	tetratricopeptide repeat domain 32 [Source:HGNC Symbol;Acc:HGNC:32954]	TTC32	protein_coding	-0.423158	0.00436435	0.0813144	-0.431808	0.00370208	0.0619387	-0.336648	0.0470876	0.406042	M19
ENSG00000133639	BTG1	BTG anti-proliferation factor 1 [Source:HGNC Symbol;Acc:HGNC:1130]	BTG1	protein_coding	0.515424	0.00436443	0.0813144	0.464085	0.0140926	0.115549	0.317783	0.147705	0.575447	M18
ENSG00000213015	ZNF580	zinc finger protein 580 [Source:HGNC Symbol;Acc:HGNC:29473]	ZNF580	protein_coding	0.196205	0.00436525	0.0813144	0.203494	0.00327425	0.0595831	0.172014	0.037596	0.384274	M12
ENSG00000162409	PRKAA2	protein kinase AMP-activated catalytic subunit alpha 2 [Source:HGNC Symbol;Acc:HGNC:9377]	PRKAA2	protein_coding	-0.398707	0.00437771	0.0814503	-0.396888	0.00379335	0.0624003	-0.326535	0.0334615	0.371897	M8
ENSG00000135441	BLOC1S1	biogenesis of lysosomal organelles complex 1 subunit 1 [Source:HGNC Symbol;Acc:HGNC:4200]	BLOC1S1	protein_coding	0.434337	0.00439218	0.081534	0.399848	0.00213637	0.0492209	0.482412	0.00848238	0.244061	M14
ENSG00000198729	PPP1R14C	protein phosphatase 1 regulatory inhibitor subunit 14C [Source:HGNC Symbol;Acc:HGNC:14952]	PPP1R14C	protein_coding	-0.485075	0.00439722	0.081534	-0.495512	0.00341921	0.0604458	-0.469986	0.0215841	0.320622	M19
ENSG00000213563	C8orf82	chromosome 8 open reading frame 82 [Source:HGNC Symbol;Acc:HGNC:33826]	C8orf82	protein_coding	0.258431	0.00439773	0.081534	0.24177	0.00426472	0.0659302	0.205343	0.0439231	0.400801	M12
ENSG00000147174	GCNA	germ cell nuclear acidic peptidase [Source:HGNC Symbol;Acc:HGNC:15805]	GCNA	protein_coding	0.622473	0.00441334	0.0817032	0.622118	0.00424988	0.0659302	0.349975	0.140175	0.567118	M18
ENSG00000176208	ATAD5	ATPase family AAA domain containing 5 [Source:HGNC Symbol;Acc:HGNC:25752]	ATAD5	protein_coding	-0.360318	0.00441974	0.0817032	-0.440035	0.00297479	0.0568929	-0.318188	0.0742069	0.467771	M10
ENSG00000180875	GREM2	gremlin 2, DAN family BMP antagonist [Source:HGNC Symbol;Acc:HGNC:17655]	GREM2	protein_coding	1.88145	0.00442241	0.0817032	1.97065	0.00227191	0.0510742	1.89407	0.0165157	0.295135	M18
ENSG00000130943	PKDREJ	polycystin family receptor for egg jelly [Source:HGNC Symbol;Acc:HGNC:9015]	PKDREJ	protein_coding	-1.09334	0.00443676	0.0818722	-1.09308	0.00381369	0.0625578	-0.698386	0.088752	0.490064	M8
ENSG00000182103	FAM181B	family with sequence similarity 181 member B [Source:HGNC Symbol;Acc:HGNC:28512]	FAM181B	protein_coding	-0.863194	0.0044701	0.082391	-0.837343	0.00366098	0.0615724	-0.976793	0.0075388	0.235255	M14
ENSG00000166492	FAM86GP	family with sequence similarity 86 member G, pseudogene [Source:HGNC Symbol;Acc:HGNC:42358]	FAM86GP	unprocessed_pseudogene	-1.12244	0.00447683	0.0824187	-1.25962	0.00128938	0.0399091	-0.709334	0.111275	0.527997	M3
ENSG00000178187	ZNF454	zinc finger protein 454 [Source:HGNC Symbol;Acc:HGNC:21200]	ZNF454	protein_coding	0.911236	0.00448469	0.0824669	0.943299	0.00356232	0.0612648	1.22668	0.00130506	0.129752	M11
ENSG00000258947	TUBB3	tubulin beta 3 class III [Source:HGNC Symbol;Acc:HGNC:20772]	TUBB3	protein_coding	0.986171	0.00450488	0.0826479	1.00156	0.00314901	0.0582323	0.773548	0.0576337	0.433066	M18
ENSG00000198648	STK39	serine/threonine kinase 39 [Source:HGNC Symbol;Acc:HGNC:17717]	STK39	protein_coding	0.370258	0.00452018	0.0826479	0.356321	0.00614825	0.0783902	0.299656	0.0524314	0.419442	M18
ENSG00000187147	RNF220	ring finger protein 220 [Source:HGNC Symbol;Acc:HGNC:25552]	RNF220	protein_coding	0.469278	0.00452175	0.0826479	0.512379	0.000741141	0.0306594	0.310244	0.0870503	0.4885	M18
ENSG00000145916	RMND5B	required for meiotic nuclear division 5 homolog B [Source:HGNC Symbol;Acc:HGNC:26181]	RMND5B	protein_coding	0.144419	0.00452822	0.0826479	0.141293	0.00467522	0.0688568	0.0887695	0.124048	0.546121	M18
ENSG00000121440	PDZRN3	PDZ domain containing ring finger 3 [Source:HGNC Symbol;Acc:HGNC:17704]	PDZRN3	protein_coding	0.686512	0.00452827	0.0826479	0.667609	0.00565093	0.0752053	0.347715	0.178074	0.610331	M18
ENSG00000164331	ANKRA2	ankyrin repeat family A member 2 [Source:HGNC Symbol;Acc:HGNC:13208]	ANKRA2	protein_coding	-0.365108	0.00452924	0.0826479	-0.384041	0.00394001	0.0634225	-0.394977	0.0142987	0.285957	M8
ENSG00000161277	THAP8	THAP domain containing 8 [Source:HGNC Symbol;Acc:HGNC:23191]	THAP8	protein_coding	0.252301	0.00453352	0.0826479	0.268282	0.00272723	0.0548607	0.212954	0.0440065	0.400993	M13
ENSG00000197457	STMN3	stathmin 3 [Source:HGNC Symbol;Acc:HGNC:15926]	STMN3	protein_coding	0.694677	0.00453765	0.0826479	0.722615	0.00330299	0.0598986	0.556495	0.050552	0.41633	M18
ENSG00000181026	AEN	apoptosis enhancing nuclease [Source:HGNC Symbol;Acc:HGNC:25722]	AEN	protein_coding	-0.306479	0.00454173	0.0826479	-0.374182	0.00688442	0.0826963	-0.576938	0.000418144	0.0775239	M5
ENSG00000174672	BRSK2	BR serine/threonine kinase 2 [Source:HGNC Symbol;Acc:HGNC:11405]	BRSK2	protein_coding	0.478626	0.00455133	0.0827134	0.480851	0.00339474	0.0604458	0.28625	0.131039	0.555891	M18
ENSG00000261096	AC073476.3	novel transcript		lncRNA	-0.531348	0.00455593	0.0827134	-0.528596	0.00425714	0.0659302	-0.500583	0.0251988	0.338829	M7
ENSG00000171222	SCAND1	SCAN domain containing 1 [Source:HGNC Symbol;Acc:HGNC:10566]	SCAND1	protein_coding	0.323956	0.00456107	0.0827134	0.296334	0.00257442	0.0538636	0.292031	0.0295407	0.359762	M12
ENSG00000134590	RTL8C	retrotransposon Gag like 8C [Source:HGNC Symbol;Acc:HGNC:2569]	RTL8C	protein_coding	0.330719	0.00456707	0.0827269	0.338035	0.00361745	0.0613643	0.225255	0.0853867	0.484729	M18
ENSG00000231107	LINC01508	long intergenic non-protein coding RNA 1508 [Source:HGNC Symbol;Acc:HGNC:51190]	LINC01508	lncRNA	1.30266	0.00459894	0.0832087	1.30449	0.00359687	0.0613258	0.983727	0.0401963	0.392234	M17
ENSG00000130303	BST2	bone marrow stromal cell antigen 2 [Source:HGNC Symbol;Acc:HGNC:1119]	BST2	protein_coding	-1.6462	0.00461808	0.0834591	-1.57142	0.00711108	0.0836294	-0.969694	0.138318	0.565429	M3
ENSG00000178694	NSUN3	NOP2/Sun RNA methyltransferase 3 [Source:HGNC Symbol;Acc:HGNC:26208]	NSUN3	protein_coding	-0.282101	0.00462994	0.0835775	-0.280762	0.00439122	0.0669336	-0.107893	0.203143	0.631314	M19
ENSG00000180884	ZNF792	zinc finger protein 792 [Source:HGNC Symbol;Acc:HGNC:24751]	ZNF792	protein_coding	0.39996	0.0046444	0.0836527	0.449776	0.000835301	0.0321846	0.374466	0.0297939	0.360864	M11
ENSG00000226508	LINC01918	long intergenic non-protein coding RNA 1918 [Source:HGNC Symbol;Acc:HGNC:52737]	LINC01918	lncRNA	0.417351	0.00464471	0.0836527	0.425336	0.00259486	0.0538636	0.345335	0.0284836	0.355384	M18
ENSG00000164307	ERAP1	endoplasmic reticulum aminopeptidase 1 [Source:HGNC Symbol;Acc:HGNC:18173]	ERAP1	protein_coding	-0.344603	0.00465441	0.0837315	-0.38473	0.00552872	0.074446	-0.372883	0.0267263	0.347616	M4
ENSG00000174776	WDR49	WD repeat domain 49 [Source:HGNC Symbol;Acc:HGNC:26587]	WDR49	protein_coding	0.896119	0.00468238	0.0841026	0.92289	0.00344088	0.0604458	0.540607	0.119979	0.540368	M18
ENSG00000260356					-0.327984	0.00468571	0.0841026	-0.335157	0.00374561	0.0620032	-0.289832	0.0432537	0.399408	M8
ENSG00000104047	DTWD1	DTW domain containing 1 [Source:HGNC Symbol;Acc:HGNC:30926]	DTWD1	protein_coding	-0.328399	0.00469837	0.0842338	-0.386916	0.00256209	0.053852	-0.456829	0.00453032	0.196135	M8
ENSG00000116741	RGS2	regulator of G protein signaling 2 [Source:HGNC Symbol;Acc:HGNC:9998]	RGS2	protein_coding	0.35845	0.00471545	0.0843276	0.33938	0.00549698	0.0742304	0.41627	0.00672647	0.229759	M12
ENSG00000179869	ABCA13	ATP binding cassette subfamily A member 13 [Source:HGNC Symbol;Acc:HGNC:14638]	ABCA13	protein_coding	-1.04668	0.00471951	0.0843276	-1.2464	0.00405148	0.0643622	-1.57956	0.00302128	0.170654	M7
ENSG00000038002	AGA	aspartylglucosaminidase [Source:HGNC Symbol;Acc:HGNC:318]	AGA	protein_coding	0.365582	0.00471965	0.0843276	0.410895	0.00717097	0.0838067	0.505762	0.00781375	0.237498	M14
ENSG00000124313	IQSEC2	IQ motif and Sec7 domain 2 [Source:HGNC Symbol;Acc:HGNC:29059]	IQSEC2	protein_coding	-1.02118	0.00473721	0.0845454	-0.892955	0.0149791	0.119681	-0.774251	0.0837546	0.481887	M3
ENSG00000137871	ZNF280D	zinc finger protein 280D [Source:HGNC Symbol;Acc:HGNC:25953]	ZNF280D	protein_coding	-1.04623	0.00475338	0.0847382	-1.00906	0.00649568	0.0806027	-0.531869	0.173767	0.604922	M3
ENSG00000214253	FIS1	fission, mitochondrial 1 [Source:HGNC Symbol;Acc:HGNC:21689]	FIS1	protein_coding	0.237199	0.00476108	0.0847794	0.237604	0.00320701	0.0587906	0.247069	0.0188014	0.308577	M12
ENSG00000179163	FUCA1	alpha-L-fucosidase 1 [Source:HGNC Symbol;Acc:HGNC:4006]	FUCA1	protein_coding	0.457743	0.00476668	0.0847834	0.529775	0.00335567	0.0603035	0.433235	0.0449189	0.403579	M11
ENSG00000225649	AC064875.1	novel transcript		lncRNA	1.49952	0.004799	0.0850784	1.75228	0.00245034	0.0527526	1.59199	0.0253855	0.339313	M18
ENSG00000172456	FGGY	FGGY carbohydrate kinase domain containing [Source:HGNC Symbol;Acc:HGNC:25610]	FGGY	protein_coding	0.389009	0.00480105	0.0850784	0.372722	0.00436299	0.066689	0.402024	0.0157992	0.295135	M9
ENSG00000164576	SAP30L	SAP30 like [Source:HGNC Symbol;Acc:HGNC:25663]	SAP30L	protein_coding	0.173211	0.0048065	0.0850784	0.184367	0.00283079	0.0557631	0.205834	0.00728308	0.233114	M12
ENSG00000253626	EIF5AL1	eukaryotic translation initiation factor 5A like 1 [Source:HGNC Symbol;Acc:HGNC:17419]	EIF5AL1	protein_coding	0.660695	0.00480736	0.0850784	0.625455	0.00301037	0.0573197	0.33998	0.16913	0.602405	M12
ENSG00000146555	SDK1	sidekick cell adhesion molecule 1 [Source:HGNC Symbol;Acc:HGNC:19307]	SDK1	protein_coding	0.383568	0.0048117	0.0850784	0.454225	0.000482398	0.0255227	0.258624	0.109915	0.525586	M17
ENSG00000230896	AL604028.1	novel transcript		lncRNA	-0.350447	0.00481979	0.0850784	-0.391004	0.000692477	0.0299801	-0.293743	0.0461785	0.405966	M12
ENSG00000179833	SERTAD2	SERTA domain containing 2 [Source:HGNC Symbol;Acc:HGNC:30784]	SERTAD2	protein_coding	-0.461763	0.00482219	0.0850784	-0.474585	0.00406463	0.0643764	-0.399405	0.0402797	0.392234	M3
ENSG00000172339	ALG14	ALG14 UDP-N-acetylglucosaminyltransferase subunit [Source:HGNC Symbol;Acc:HGNC:28287]	ALG14	protein_coding	0.317563	0.00482645	0.0850784	0.285517	0.00316677	0.0582323	0.346036	0.0115583	0.273185	M12
ENSG00000008323	PLEKHG6	pleckstrin homology and RhoGEF domain containing G6 [Source:HGNC Symbol;Acc:HGNC:25562]	PLEKHG6	protein_coding	-1.07094	0.00483688	0.0850921	-0.997197	0.0088996	0.0922689	-1.01292	0.0272489	0.349781	M3
ENSG00000060982	BCAT1	branched chain amino acid transaminase 1 [Source:HGNC Symbol;Acc:HGNC:976]	BCAT1	protein_coding	-0.483355	0.00483803	0.0850921	-0.47955	0.00497061	0.071124	-0.610986	0.00334799	0.176434	M13
ENSG00000150471	ADGRL3	adhesion G protein-coupled receptor L3 [Source:HGNC Symbol;Acc:HGNC:20974]	ADGRL3	protein_coding	0.41814	0.00485588	0.0852493	0.504081	0.00241747	0.0525495	0.472079	0.0217969	0.320739	M7
ENSG00000138646	HERC5	HECT and RLD domain containing E3 ubiquitin protein ligase 5 [Source:HGNC Symbol;Acc:HGNC:24368]	HERC5	protein_coding	-0.576084	0.00485779	0.0852493	-0.617869	0.00402224	0.0639621	-0.501141	0.0320016	0.368111	M11
ENSG00000197951	ZNF71	zinc finger protein 71 [Source:HGNC Symbol;Acc:HGNC:13141]	ZNF71	protein_coding	0.344702	0.0048711	0.0853878	0.335973	0.00608142	0.0780921	0.284622	0.0531875	0.42247	M18
ENSG00000118197	DDX59	DEAD-box helicase 59 [Source:HGNC Symbol;Acc:HGNC:25360]	DDX59	protein_coding	-0.251996	0.00490154	0.0857616	-0.296436	0.00150181	0.041521	-0.239675	0.0401206	0.392221	M8
ENSG00000013375	PGM3	phosphoglucomutase 3 [Source:HGNC Symbol;Acc:HGNC:8907]	PGM3	protein_coding	-0.260536	0.00491005	0.0857616	-0.255431	0.00467137	0.0688568	-0.264497	0.0184204	0.307894	M6
ENSG00000141098	GFOD2	glucose-fructose oxidoreductase domain containing 2 [Source:HGNC Symbol;Acc:HGNC:28159]	GFOD2	protein_coding	0.296729	0.00491189	0.0857616	0.291628	0.00537644	0.0733567	0.146433	0.206622	0.632829	M18
ENSG00000115234	SNX17	sorting nexin 17 [Source:HGNC Symbol;Acc:HGNC:14979]	SNX17	protein_coding	0.222385	0.00491419	0.0857616	0.224316	0.00260106	0.0538636	0.245227	0.014959	0.28941	M12
ENSG00000141750	STAC2	SH3 and cysteine rich domain 2 [Source:HGNC Symbol;Acc:HGNC:23990]	STAC2	protein_coding	-0.920474	0.00492742	0.0858974	-0.95196	0.00432255	0.066135	-1.02859	0.00570774	0.211091	M19
ENSG00000165617	DACT1	dishevelled binding antagonist of beta catenin 1 [Source:HGNC Symbol;Acc:HGNC:17748]	DACT1	protein_coding	-1.23785	0.00493533	0.0859401	-1.09142	0.0158182	0.122797	-0.659104	0.196551	0.627428	M3
ENSG00000261168	AL592424.1	novel transcript, sense overlapping SEMA6C		lncRNA	0.537342	0.00496249	0.0863178	0.623807	0.000308315	0.0201149	0.557121	0.0176141	0.302402	M18
ENSG00000159423	ALDH4A1	aldehyde dehydrogenase 4 family member A1 [Source:HGNC Symbol;Acc:HGNC:406]	ALDH4A1	protein_coding	0.264119	0.00503482	0.0874794	0.260905	0.00337498	0.0603705	0.264025	0.0191502	0.308577	M12
ENSG00000141294	LRRC46	leucine rich repeat containing 46 [Source:HGNC Symbol;Acc:HGNC:25047]	LRRC46	protein_coding	0.557848	0.00505383	0.087637	0.675318	0.00244295	0.0527526	0.718969	0.0106605	0.264319	M11
ENSG00000087245	MMP2	matrix metallopeptidase 2 [Source:HGNC Symbol;Acc:HGNC:7166]	MMP2	protein_coding	-0.375667	0.00505787	0.087637	-0.382262	0.00337181	0.0603705	-0.308358	0.0425371	0.397677	M3
ENSG00000164877	MICALL2	MICAL like 2 [Source:HGNC Symbol;Acc:HGNC:29672]	MICALL2	protein_coding	-0.44142	0.00506058	0.087637	-0.452036	0.00411477	0.0649096	-0.513411	0.00736103	0.233114	M8
ENSG00000008394	MGST1	microsomal glutathione S-transferase 1 [Source:HGNC Symbol;Acc:HGNC:7061]	MGST1	protein_coding	-0.894818	0.00507306	0.0877567	-1.0701	0.000782875	0.0313941	-0.888177	0.024261	0.334781	M3
ENSG00000118298	CA14	carbonic anhydrase 14 [Source:HGNC Symbol;Acc:HGNC:1372]	CA14	protein_coding	-0.714536	0.00508688	0.0878668	-0.759708	0.00199611	0.0475895	-0.595433	0.0470116	0.406042	M3
ENSG00000175471	MCTP1	multiple C2 and transmembrane domain containing 1 [Source:HGNC Symbol;Acc:HGNC:26183]	MCTP1	protein_coding	0.580638	0.00509058	0.0878668	0.648421	0.00252976	0.053656	0.50389	0.0466719	0.406042	M18
ENSG00000185559	DLK1	delta like non-canonical Notch ligand 1 [Source:HGNC Symbol;Acc:HGNC:2907]	DLK1	protein_coding	-1.31592	0.00510125	0.0878668	-1.18694	0.0123576	0.109362	-1.61968	0.00501367	0.203111	M1
ENSG00000163618	CADPS	calcium dependent secretion activator [Source:HGNC Symbol;Acc:HGNC:1426]	CADPS	protein_coding	0.857095	0.00511131	0.0878668	0.918714	0.00126866	0.0395898	0.897984	0.0136595	0.283793	M18
ENSG00000114654	EFCC1	EF-hand and coiled-coil domain containing 1 [Source:HGNC Symbol;Acc:HGNC:25692]	EFCC1	protein_coding	0.589552	0.00511218	0.0878668	0.547525	0.00382848	0.0626161	0.573754	0.0233178	0.330081	M11
ENSG00000185432	METTL7A	methyltransferase like 7A [Source:HGNC Symbol;Acc:HGNC:24550]	METTL7A	protein_coding	-0.970017	0.00511724	0.0878668	-1.07591	0.00116165	0.037813	-0.963161	0.0228638	0.328115	M3
ENSG00000176624	MEX3C	mex-3 RNA binding family member C [Source:HGNC Symbol;Acc:HGNC:28040]	MEX3C	protein_coding	-0.230388	0.00511962	0.0878668	-0.236203	0.00370808	0.0619387	-0.203221	0.0367852	0.384274	M3
ENSG00000154928	EPHB1	EPH receptor B1 [Source:HGNC Symbol;Acc:HGNC:3392]	EPHB1	protein_coding	0.834034	0.00512403	0.0878668	0.87551	0.00290869	0.0563121	0.807363	0.0238571	0.332417	M18
ENSG00000185024	BRF1	BRF1 RNA polymerase III transcription initiation factor subunit [Source:HGNC Symbol;Acc:HGNC:11551]	BRF1	protein_coding	0.174767	0.00515338	0.0882741	0.199342	0.00190827	0.0465517	0.138424	0.0697282	0.460733	M18
ENSG00000103653	CSK	C-terminal Src kinase [Source:HGNC Symbol;Acc:HGNC:2444]	CSK	protein_coding	0.177373	0.00516012	0.0882936	0.150842	0.00919324	0.0937104	0.148163	0.059695	0.439188	M12
ENSG00000006432	MAP3K9	mitogen-activated protein kinase kinase kinase 9 [Source:HGNC Symbol;Acc:HGNC:6861]	MAP3K9	protein_coding	0.653715	0.00517126	0.0883882	0.742476	0.00029776	0.0199498	0.454784	0.0887424	0.490064	M17
ENSG00000183196	CHST6	carbohydrate sulfotransferase 6 [Source:HGNC Symbol;Acc:HGNC:6938]	CHST6	protein_coding	-0.651752	0.00518086	0.0884465	-0.620468	0.00557094	0.074717	-0.746831	0.00785834	0.237498	M15
ENSG00000134779	TPGS2	tubulin polyglutamylase complex subunit 2 [Source:HGNC Symbol;Acc:HGNC:24561]	TPGS2	protein_coding	0.217996	0.00518998	0.0884465	0.22802	0.00420035	0.0655773	0.23388	0.0158235	0.295135	M14
ENSG00000135074	ADAM19	ADAM metallopeptidase domain 19 [Source:HGNC Symbol;Acc:HGNC:197]	ADAM19	protein_coding	-0.432715	0.00519151	0.0884465	-0.313332	0.104373	0.319816	-0.214814	0.367953	0.751906	M3
ENSG00000131849	ZNF132	zinc finger protein 132 [Source:HGNC Symbol;Acc:HGNC:12916]	ZNF132	protein_coding	-0.525667	0.0052279	0.0889702	-0.527219	0.00478495	0.0696426	-0.358255	0.0931041	0.498366	M19
ENSG00000065717	TLE2	TLE family member 2, transcriptional corepressor [Source:HGNC Symbol;Acc:HGNC:11838]	TLE2	protein_coding	1.45436	0.00524012	0.089082	1.58029	0.00184154	0.045702	1.10924	0.0670591	0.453018	M11
ENSG00000241732					-0.567604	0.00525662	0.0892314	-0.664411	0.00527862	0.0728636	-0.595497	0.0350678	0.377775	M19
ENSG00000183230	CTNNA3	catenin alpha 3 [Source:HGNC Symbol;Acc:HGNC:2511]	CTNNA3	protein_coding	1.2443	0.00526762	0.0892314	1.20474	0.00652897	0.0806476	1.45473	0.00721725	0.233114	M18
ENSG00000154079	SDHAF4	succinate dehydrogenase complex assembly factor 4 [Source:HGNC Symbol;Acc:HGNC:20957]	SDHAF4	protein_coding	-0.435699	0.00527049	0.0892314	-0.470195	0.00204433	0.0481471	-0.330428	0.0647267	0.448904	M19
ENSG00000139266	2019-03-09	membrane associated ring-CH-type finger 9 [Source:HGNC Symbol;Acc:HGNC:25139]	2019-03-09	protein_coding	0.451532	0.00527155	0.0892314	0.450438	0.00486896	0.0702655	0.227403	0.195653	0.627195	M18
ENSG00000007520	TSR3	TSR3 ribosome maturation factor [Source:HGNC Symbol;Acc:HGNC:14175]	TSR3	protein_coding	0.262492	0.00527792	0.0892433	0.251334	0.00322485	0.0589107	0.216749	0.0515295	0.418051	M12
ENSG00000198668	CALM1	calmodulin 1 [Source:HGNC Symbol;Acc:HGNC:1442]	CALM1	protein_coding	0.685463	0.00529097	0.0893681	0.648612	0.00884992	0.0921291	0.577112	0.0502496	0.415905	M18
ENSG00000074695	LMAN1	lectin, mannose binding 1 [Source:HGNC Symbol;Acc:HGNC:6631]	LMAN1	protein_coding	-0.330546	0.00530902	0.0894671	-0.310509	0.00744867	0.0848147	-0.198201	0.136551	0.562062	M8
ENSG00000144218	AFF3	AF4/FMR2 family member 3 [Source:HGNC Symbol;Acc:HGNC:6473]	AFF3	protein_coding	-0.651862	0.00531226	0.0894671	-0.630877	0.0073918	0.0846498	-0.673144	0.0185267	0.308577	M3
ENSG00000169071	ROR2	receptor tyrosine kinase like orphan receptor 2 [Source:HGNC Symbol;Acc:HGNC:10257]	ROR2	protein_coding	-1.8133	0.00531387	0.0894671	-1.81903	0.00505291	0.0718023	-1.03422	0.14375	0.570143	M3
ENSG00000011105	TSPAN9	tetraspanin 9 [Source:HGNC Symbol;Acc:HGNC:21640]	TSPAN9	protein_coding	-0.331542	0.00533136	0.0896659	-0.300533	0.0104862	0.101007	-0.336329	0.0222957	0.323768	M13
ENSG00000224086	AC245452.1	novel transcript, antisense to PPM1F and TOP3B		lncRNA	0.745059	0.00534322	0.0897638	0.870831	0.00145989	0.0410765	0.812632	0.0202159	0.313926	M17
ENSG00000128059	PPAT	phosphoribosyl pyrophosphate amidotransferase [Source:HGNC Symbol;Acc:HGNC:9238]	PPAT	protein_coding	-0.289376	0.00534858	0.0897638	-0.365859	0.000928315	0.033954	-0.366558	0.0126893	0.280775	M9
ENSG00000103723	AP3B2	adaptor related protein complex 3 subunit beta 2 [Source:HGNC Symbol;Acc:HGNC:567]	AP3B2	protein_coding	1.096	0.00536095	0.0898757	1.13964	0.00316179	0.0582323	0.895339	0.0506903	0.41633	M18
ENSG00000117408	IPO13	importin 13 [Source:HGNC Symbol;Acc:HGNC:16853]	IPO13	protein_coding	0.275734	0.00537139	0.0899257	0.301825	0.00244887	0.0527526	0.246806	0.0388656	0.386308	M18
ENSG00000065243	PKN2	protein kinase N2 [Source:HGNC Symbol;Acc:HGNC:9406]	PKN2	protein_coding	-0.174822	0.00538061	0.0899257	1899-12-29 19:24:30	0.00181776	0.0456509	-0.102532	0.124318	0.546121	M7
ENSG00000116171	SCP2	sterol carrier protein 2 [Source:HGNC Symbol;Acc:HGNC:10606]	SCP2	protein_coding	0.255923	0.00538105	0.0899257	0.24435	0.0049306	0.0708953	0.378129	0.000545521	0.0868371	M12
ENSG00000183458	AC138932.1	polycystic kidney disease 1 (autosomal dominant) (PKD1) pseudogene		transcribed_unprocessed_pseudogene	-0.377637	0.00538754	0.0899389	-0.332345	0.00328948	0.0597222	-0.354972	0.0276166	0.351827	M7
ENSG00000170906	NDUFA3	NADH:ubiquinone oxidoreductase subunit A3 [Source:HGNC Symbol;Acc:HGNC:7686]	NDUFA3	protein_coding	0.231726	0.005398	0.0900181	0.216465	0.00256292	0.053852	0.29431	0.00359462	0.182147	M12
ENSG00000162951	LRRTM1	leucine rich repeat transmembrane neuronal 1 [Source:HGNC Symbol;Acc:HGNC:19408]	LRRTM1	protein_coding	1.34392	0.00541016	0.0901255	1.47791	0.00482778	0.0699273	1.51991	0.0163239	0.295135	M11
ENSG00000268573	AC011815.1	novel transcript		lncRNA	-0.464254	0.00542206	0.0902284	-0.435642	0.00659909	0.0810561	-0.359096	0.0642862	0.448665	M7
ENSG00000123453	SARDH	sarcosine dehydrogenase [Source:HGNC Symbol;Acc:HGNC:10536]	SARDH	protein_coding	-0.469747	0.00544331	0.0904548	-0.42524	0.00838187	0.0904106	-0.494778	0.0165871	0.295352	M3
ENSG00000157240	FZD1	frizzled class receptor 1 [Source:HGNC Symbol;Acc:HGNC:4038]	FZD1	protein_coding	0.468577	0.00544715	0.0904548	0.518999	0.0034569	0.0604458	0.388984	0.0605127	0.441286	M11
ENSG00000137575	SDCBP	syndecan binding protein [Source:HGNC Symbol;Acc:HGNC:10662]	SDCBP	protein_coding	0.249777	0.00546241	0.0906128	0.267128	0.00515822	0.0720273	0.386344	0.000755599	0.101076	M13
ENSG00000013619	MAMLD1	mastermind like domain containing 1 [Source:HGNC Symbol;Acc:HGNC:2568]	MAMLD1	protein_coding	0.815304	0.00549037	0.0909303	0.861116	0.00225573	0.0510014	0.937933	0.00862816	0.244061	M18
ENSG00000120889	TNFRSF10B	TNF receptor superfamily member 10b [Source:HGNC Symbol;Acc:HGNC:11905]	TNFRSF10B	protein_coding	-0.344639	0.00549309	0.0909303	-0.394176	0.00241757	0.0525495	-0.454012	0.00397027	0.190175	M4
ENSG00000164889	SLC4A2	solute carrier family 4 member 2 [Source:HGNC Symbol;Acc:HGNC:11028]	SLC4A2	protein_coding	0.223167	0.00549932	0.0909378	0.264911	0.00735122	0.0844659	0.226711	0.0549625	0.425884	M11
ENSG00000198380	GFPT1	glutamine--fructose-6-phosphate transaminase 1 [Source:HGNC Symbol;Acc:HGNC:4241]	GFPT1	protein_coding	-0.315465	0.00551741	0.0911108	-0.31179	0.00472191	0.0692854	-0.345248	0.0129924	0.282525	M6
ENSG00000146828	SLC12A9	solute carrier family 12 member 9 [Source:HGNC Symbol;Acc:HGNC:17435]	SLC12A9	protein_coding	0.193361	0.00552134	0.0911108	0.215814	0.00520539	0.0721913	0.142128	0.102735	0.511524	M14
ENSG00000099139	PCSK5	proprotein convertase subtilisin/kexin type 5 [Source:HGNC Symbol;Acc:HGNC:8747]	PCSK5	protein_coding	-0.791939	0.00552941	0.0911485	-0.744875	0.00904137	0.0928534	-0.587761	0.0807399	0.478158	M3
ENSG00000163479	SSR2	signal sequence receptor subunit 2 [Source:HGNC Symbol;Acc:HGNC:11324]	SSR2	protein_coding	0.167247	0.00556042	0.0915124	0.172641	0.0042996	0.0660403	0.149602	0.0406528	0.392234	M12
ENSG00000183307	TMEM121B	transmembrane protein 121B [Source:HGNC Symbol;Acc:HGNC:1844]	TMEM121B	protein_coding	0.734717	0.00557422	0.0915124	0.745219	0.0041641	0.0652956	0.646845	0.0374737	0.384274	M18
ENSG00000094880	CDC23	cell division cycle 23 [Source:HGNC Symbol;Acc:HGNC:1724]	CDC23	protein_coding	-0.188759	0.00558043	0.0915124	-0.213917	0.00100235	0.035288	-0.110191	0.132632	0.557918	M3
ENSG00000124831	LRRFIP1	LRR binding FLII interacting protein 1 [Source:HGNC Symbol;Acc:HGNC:6702]	LRRFIP1	protein_coding	0.217863	0.00559569	0.0915124	0.199293	0.00670957	0.0818192	0.29967	0.000539188	0.0867048	M14
ENSG00000014914	MTMR11	myotubularin related protein 11 [Source:HGNC Symbol;Acc:HGNC:24307]	MTMR11	protein_coding	-0.573016	0.0055969	0.0915124	-0.601188	0.00393501	0.0634067	-0.605794	0.015549	0.294515	M7
ENSG00000105048	TNNT1	troponin T1, slow skeletal type [Source:HGNC Symbol;Acc:HGNC:11948]	TNNT1	protein_coding	-1.51932	0.00561477	0.0915124	-1.46583	0.00630766	0.0793431	-1.46363	0.0228804	0.328115	M3
ENSG00000182053	TRIM49B	tripartite motif containing 49B [Source:HGNC Symbol;Acc:HGNC:42955]	TRIM49B	protein_coding	3.35505	0.00561809	0.0915124	3.24504	0.00676406	0.082233	3.15364	0.0301657	0.362333	M18
ENSG00000164362	TERT	telomerase reverse transcriptase [Source:HGNC Symbol;Acc:HGNC:11730]	TERT	protein_coding	-1.34635	0.00562015	0.0915124	-1.474	0.00222622	0.0507508	-1.15694	0.0470998	0.406042	M3
ENSG00000236609	ZNF853	zinc finger protein 853 [Source:HGNC Symbol;Acc:HGNC:21767]	ZNF853	protein_coding	0.409335	0.0056204	0.0915124	0.437238	0.00254114	0.0537219	0.22162	0.163291	0.59666	M18
ENSG00000169738	DCXR	dicarbonyl and L-xylulose reductase [Source:HGNC Symbol;Acc:HGNC:18985]	DCXR	protein_coding	0.33802	0.00562315	0.0915124	0.270034	0.0114845	0.105346	0.257022	0.0939778	0.49882	M12
ENSG00000179673	RPRML	reprimo like [Source:HGNC Symbol;Acc:HGNC:32422]	RPRML	protein_coding	0.912607	0.0056252	0.0915124	0.778772	0.00594695	0.0771191	0.941782	0.0203362	0.31443	M14
ENSG00000126814	TRMT5	tRNA methyltransferase 5 [Source:HGNC Symbol;Acc:HGNC:23141]	TRMT5	protein_coding	-0.192954	0.00563442	0.0915124	-0.215898	0.00309132	0.0577512	-0.184678	0.0341513	0.374259	M19
ENSG00000128915	ICE2	interactor of little elongation complex ELL subunit 2 [Source:HGNC Symbol;Acc:HGNC:29885]	ICE2	protein_coding	-0.231337	0.0056362	0.0915124	-0.245556	0.00260539	0.0538824	-0.177447	0.0668728	0.452905	M8
ENSG00000158747	NBL1	NBL1, DAN family BMP antagonist [Source:HGNC Symbol;Acc:HGNC:7650]	NBL1	protein_coding	0.634772	0.00564527	0.0915124	0.639316	0.00504731	0.0717875	0.49566	0.0619957	0.441426	M12
ENSG00000137100	DCTN3	dynactin subunit 3 [Source:HGNC Symbol;Acc:HGNC:2713]	DCTN3	protein_coding	0.288308	0.00565019	0.0915124	0.29106	0.00497729	0.071124	0.268283	0.0300528	0.361252	M12
ENSG00000141452	RMC1	regulator of MON1-CCZ1 [Source:HGNC Symbol;Acc:HGNC:24326]	RMC1	protein_coding	0.328572	0.00565428	0.0915124	0.319993	0.00653812	0.0806593	0.180025	0.124196	0.546121	M18
ENSG00000141198	TOM1L1	target of myb1 like 1 membrane trafficking protein [Source:HGNC Symbol;Acc:HGNC:11983]	TOM1L1	protein_coding	-0.67298	0.00565943	0.0915124	-0.607119	0.0163302	0.124736	-0.567179	0.0613426	0.441426	M3
ENSG00000235890	TSPEAR-AS1	TSPEAR antisense RNA 1 [Source:HGNC Symbol;Acc:HGNC:1271]	TSPEAR-AS1	lncRNA	-1.31763	0.00566595	0.0915124	-1.32332	0.00442303	0.0669573	-1.92146	0.00114583	0.123679	M8
ENSG00000136938	ANP32B	acidic nuclear phosphoprotein 32 family member B [Source:HGNC Symbol;Acc:HGNC:16677]	ANP32B	protein_coding	-0.325465	0.00566691	0.0915124	-0.36654	0.00109358	0.0365631	-0.404726	0.00601519	0.215996	M12
ENSG00000135636	DYSF	dysferlin [Source:HGNC Symbol;Acc:HGNC:3097]	DYSF	protein_coding	0.662047	0.00567622	0.0915124	0.701235	0.0024141	0.0525495	0.847845	0.00200191	0.153595	M18
ENSG00000127947	PTPN12	protein tyrosine phosphatase non-receptor type 12 [Source:HGNC Symbol;Acc:HGNC:9645]	PTPN12	protein_coding	0.205014	0.00567807	0.0915124	0.171553	0.0296498	0.166637	0.21748	0.0293417	0.358578	M18
ENSG00000126005	MMP24OS	MMP24 opposite strand [Source:HGNC Symbol;Acc:HGNC:44421]	MMP24OS	protein_coding	0.517699	0.00567924	0.0915124	0.449952	0.0210784	0.141471	0.408786	0.0860174	0.486646	M13
ENSG00000260233	SSSCA1-AS1	SSSCA1 antisense RNA 1 (head to head) [Source:HGNC Symbol;Acc:HGNC:27384]	SSSCA1-AS1	lncRNA	-0.621424	0.00569866	0.0916302	-0.56192	0.0070453	0.0835417	-0.69011	0.0117333	0.274995	M8
ENSG00000172428	COPS9	COP9 signalosome subunit 9 [Source:HGNC Symbol;Acc:HGNC:21314]	COPS9	protein_coding	0.350981	0.00570444	0.0916302	0.324895	0.00187528	0.0462064	0.331538	0.0282528	0.354047	M12
ENSG00000176261	ZBTB8OS	zinc finger and BTB domain containing 8 opposite strand [Source:HGNC Symbol;Acc:HGNC:24094]	ZBTB8OS	protein_coding	0.256767	0.00571155	0.0916302	0.216241	0.00708987	0.0835765	0.239215	0.0378125	0.384274	M12
ENSG00000011332	DPF1	double PHD fingers 1 [Source:HGNC Symbol;Acc:HGNC:20225]	DPF1	protein_coding	0.904567	0.00571442	0.0916302	0.864524	0.00769676	0.0865145	0.72912	0.0592483	0.437688	M18
ENSG00000213402	PTPRCAP	protein tyrosine phosphatase receptor type C associated protein [Source:HGNC Symbol;Acc:HGNC:9667]	PTPRCAP	protein_coding	0.540642	0.00571562	0.0916302	0.550953	0.00490727	0.0706889	0.330187	0.131456	0.556436	M11
ENSG00000117461	PIK3R3	phosphoinositide-3-kinase regulatory subunit 3 [Source:HGNC Symbol;Acc:HGNC:8981]	PIK3R3	protein_coding	0.346032	0.00572668	0.0917142	0.336658	0.00713662	0.0837423	0.280852	0.0573986	0.432592	M18
ENSG00000160307	S100B	S100 calcium binding protein B [Source:HGNC Symbol;Acc:HGNC:10500]	S100B	protein_coding	1.44308	0.00575158	0.0920195	1.26104	0.00747074	0.0849433	1.28977	0.0388485	0.386308	M11
ENSG00000253734	LINC01289	long intergenic non-protein coding RNA 1289 [Source:HGNC Symbol;Acc:HGNC:50354]	LINC01289	lncRNA	0.994709	0.00576516	0.0921431	0.966695	0.00752404	0.0854261	0.649807	0.117147	0.536407	M18
ENSG00000167508	MVD	mevalonate diphosphate decarboxylase [Source:HGNC Symbol;Acc:HGNC:7529]	MVD	protein_coding	0.487864	0.00577378	0.0921874	0.452196	0.00869603	0.0914824	0.244948	0.203012	0.631314	M18
ENSG00000090565	RAB11FIP3	RAB11 family interacting protein 3 [Source:HGNC Symbol;Acc:HGNC:17224]	RAB11FIP3	protein_coding	0.247378	0.00578135	0.0922148	0.258581	0.00219407	0.0501342	0.144322	0.146471	0.573273	M18
ENSG00000205143	ARID3C	AT-rich interaction domain 3C [Source:HGNC Symbol;Acc:HGNC:21209]	ARID3C	protein_coding	-0.955584	0.00580393	0.0924015	-0.98925	0.00512167	0.0720273	-1.18768	0.00723999	0.233114	M11
ENSG00000129317	PUS7L	pseudouridine synthase 7 like [Source:HGNC Symbol;Acc:HGNC:25276]	PUS7L	protein_coding	-0.293214	0.00580478	0.0924015	-0.295245	0.005183	0.0720273	-0.186261	0.105416	0.517199	M7
ENSG00000144681	STAC	SH3 and cysteine rich domain [Source:HGNC Symbol;Acc:HGNC:11353]	STAC	protein_coding	-0.62032	0.00584189	0.0928985	-0.617927	0.00559191	0.0748708	-0.472092	0.074281	0.467791	M3
ENSG00000176410	DNAJC30	DnaJ heat shock protein family (Hsp40) member C30 [Source:HGNC Symbol;Acc:HGNC:16410]	DNAJC30	protein_coding	0.474698	0.00587024	0.0932552	0.505834	0.00529665	0.0728995	0.492401	0.0248849	0.337887	M14
ENSG00000135837	CEP350	centrosomal protein 350 [Source:HGNC Symbol;Acc:HGNC:24238]	CEP350	protein_coding	-0.239961	0.00588336	0.0933695	-0.220092	0.00565507	0.0752053	-0.138147	0.151477	0.581207	M7
ENSG00000120725	SIL1	SIL1 nucleotide exchange factor [Source:HGNC Symbol;Acc:HGNC:24624]	SIL1	protein_coding	-0.321833	0.00589489	0.0934583	-0.336713	0.00372966	0.0619387	-0.414631	0.00358926	0.182147	M5
ENSG00000102996	MMP15	matrix metallopeptidase 15 [Source:HGNC Symbol;Acc:HGNC:7161]	MMP15	protein_coding	1.32389	0.0059314	0.0939426	1.32088	0.00570301	0.0754625	1.06024	0.0589203	0.437158	M18
ENSG00000107262	BAG1	BCL2 associated athanogene 1 [Source:HGNC Symbol;Acc:HGNC:937]	BAG1	protein_coding	0.30993	0.00595971	0.0942963	0.258426	0.00816373	0.088934	0.208372	0.11977	0.540352	M12
ENSG00000204619	PPP1R11	protein phosphatase 1 regulatory inhibitor subunit 11 [Source:HGNC Symbol;Acc:HGNC:9285]	PPP1R11	protein_coding	0.256179	0.005969	0.0943485	0.266767	0.00512122	0.0720273	0.311391	0.00922709	0.250559	M14
ENSG00000174028	FAM3C2	family with sequence similarity 3 member C2 (pseudogene) [Source:HGNC Symbol;Acc:HGNC:34501]	FAM3C2	processed_pseudogene	-0.276371	0.00598715	0.0945406	-0.279634	0.00517976	0.0720273	-0.306258	0.0103407	0.259903	M6
ENSG00000166025	AMOTL1	angiomotin like 1 [Source:HGNC Symbol;Acc:HGNC:17811]	AMOTL1	protein_coding	-0.342816	0.00600187	0.0946782	-0.384687	0.00425519	0.0659302	-0.29948	0.0567257	0.431159	M10
ENSG00000155666	KDM8	lysine demethylase 8 [Source:HGNC Symbol;Acc:HGNC:25840]	KDM8	protein_coding	0.256418	0.00602387	0.0949006	0.243242	0.00601495	0.0774977	0.329474	0.00313783	0.172199	M12
ENSG00000134363	FST	follistatin [Source:HGNC Symbol;Acc:HGNC:3971]	FST	protein_coding	-1.11128	0.0060344	0.0949006	-1.40297	0.00257657	0.0538636	-1.8131	0.00255989	0.164427	M9
ENSG00000223518	CSNK1A1P1	casein kinase 1 alpha 1 pseudogene 1 [Source:HGNC Symbol;Acc:HGNC:30446]	CSNK1A1P1	transcribed_processed_pseudogene	1.60271	0.00604114	0.0949006	1.53109	0.0094436	0.0948944	1.71388	0.0169119	0.297118	M18
ENSG00000183011	NAA38	N(alpha)-acetyltransferase 38, NatC auxiliary subunit [Source:HGNC Symbol;Acc:HGNC:28212]	NAA38	protein_coding	0.295762	0.0060446	0.0949006	0.280579	0.00424329	0.0659302	0.343289	0.00724603	0.233114	M12
ENSG00000126870	WDR60	WD repeat domain 60 [Source:HGNC Symbol;Acc:HGNC:21862]	WDR60	protein_coding	0.233864	0.00604608	0.0949006	0.257579	0.00261446	0.0539185	0.241468	0.02265	0.327024	M16
ENSG00000139350	NEDD1	NEDD1 gamma-tubulin ring complex targeting factor [Source:HGNC Symbol;Acc:HGNC:7723]	NEDD1	protein_coding	-0.371948	0.00605453	0.0949162	-0.416432	0.000197436	0.0167279	-0.293666	0.0551762	0.425884	M10
ENSG00000132522	GPS2	G protein pathway suppressor 2 [Source:HGNC Symbol;Acc:HGNC:4550]	GPS2	protein_coding	0.363291	0.00605912	0.0949162	0.375842	0.00476976	0.0695987	0.139797	0.284704	0.695696	M19
ENSG00000174775	HRAS	HRas proto-oncogene, GTPase [Source:HGNC Symbol;Acc:HGNC:5173]	HRAS	protein_coding	0.399949	0.00607217	0.0950038	0.37733	0.00473021	0.0693427	0.255788	0.1084	0.522406	M12
ENSG00000227486	AL050309.1	novel transcript		lncRNA	0.933213	0.00607677	0.0950038	0.955411	0.00349497	0.0607632	0.910328	0.0274168	0.350131	M18
ENSG00000110786	PTPN5	protein tyrosine phosphatase non-receptor type 5 [Source:HGNC Symbol;Acc:HGNC:9657]	PTPN5	protein_coding	1.94652	0.00608438	0.0950117	2.09382	0.0014022	0.0407618	1.79561	0.0297646	0.360864	M18
ENSG00000204590	GNL1	G protein nucleolar 1 (putative) [Source:HGNC Symbol;Acc:HGNC:4413]	GNL1	protein_coding	0.190273	0.00608934	0.0950117	0.208244	0.00290297	0.0562705	0.169595	0.0442112	0.40144	M18
ENSG00000173581	CCDC106	coiled-coil domain containing 106 [Source:HGNC Symbol;Acc:HGNC:30181]	CCDC106	protein_coding	0.261931	0.00611678	0.0951738	0.270175	0.00498917	0.0711532	0.177744	0.0944346	0.499722	M12
ENSG00000197157	SND1	staphylococcal nuclease and tudor domain containing 1 [Source:HGNC Symbol;Acc:HGNC:30646]	SND1	protein_coding	-0.181838	0.00611694	0.0951738	-0.17834	0.00636978	0.0797715	-0.170553	0.0382207	0.38438	M1
ENSG00000023902	PLEKHO1	pleckstrin homology domain containing O1 [Source:HGNC Symbol;Acc:HGNC:24310]	PLEKHO1	protein_coding	0.294391	0.00612508	0.0951738	0.284226	0.00740733	0.0846498	0.221042	0.077008	0.472758	M12
ENSG00000226950	DANCR	differentiation antagonizing non-protein coding RNA [Source:HGNC Symbol;Acc:HGNC:28964]	DANCR	lncRNA	-0.399654	0.00614705	0.0951738	-0.412038	0.00372935	0.0619387	-0.409903	0.0188925	0.308577	M1
ENSG00000122482	ZNF644	zinc finger protein 644 [Source:HGNC Symbol;Acc:HGNC:29222]	ZNF644	protein_coding	-0.199206	0.00615674	0.0951738	-0.190108	0.00867406	0.0913367	-0.209802	0.0129973	0.282525	M15
ENSG00000110422	HIPK3	homeodomain interacting protein kinase 3 [Source:HGNC Symbol;Acc:HGNC:4915]	HIPK3	protein_coding	-0.280373	0.00616188	0.0951738	-0.25846	0.00758044	0.0856953	-0.123957	0.250329	0.671728	M7
ENSG00000060971	ACAA1	acetyl-CoA acyltransferase 1 [Source:HGNC Symbol;Acc:HGNC:82]	ACAA1	protein_coding	0.289525	0.00616206	0.0951738	0.310035	0.00409105	0.0646649	0.242727	0.0549582	0.425884	M18
ENSG00000135090	TAOK3	TAO kinase 3 [Source:HGNC Symbol;Acc:HGNC:18133]	TAOK3	protein_coding	0.428879	0.00616227	0.0951738	0.486934	0.00141556	0.0407618	0.439324	0.021685	0.320739	M18
ENSG00000184697	CLDN6	claudin 6 [Source:HGNC Symbol;Acc:HGNC:2048]	CLDN6	protein_coding	-1.20331	0.00616383	0.0951738	-1.07523	0.0149838	0.119681	-0.9703	0.0723646	0.464437	M3
ENSG00000156671	SAMD8	sterile alpha motif domain containing 8 [Source:HGNC Symbol;Acc:HGNC:26320]	SAMD8	protein_coding	-0.241442	0.00616568	0.0951738	-0.228361	0.00691264	0.0827155	-0.21278	0.0425158	0.397677	M6
ENSG00000183978	COA3	cytochrome c oxidase assembly factor 3 [Source:HGNC Symbol;Acc:HGNC:24990]	COA3	protein_coding	0.292172	0.00616616	0.0951738	0.261589	0.00193852	0.0469675	0.313366	0.0137139	0.283793	M12
ENSG00000232043	AL133230.1	novel transcript, antisense to PTPN1		lncRNA	-0.829925	0.00618856	0.0953818	-0.793734	0.00287659	0.0559316	-0.940344	0.0124842	0.279145	M7
ENSG00000217930	PAM16	presequence translocase associated motor 16 [Source:HGNC Symbol;Acc:HGNC:29679]	PAM16	protein_coding	-0.349262	0.00619174	0.0953818	-0.35342	0.00533302	0.0729674	-0.437504	0.00568388	0.211091	M8
ENSG00000175221	MED16	mediator complex subunit 16 [Source:HGNC Symbol;Acc:HGNC:17556]	MED16	protein_coding	0.167423	0.00621152	0.0954941	0.184754	0.00571009	0.0754625	0.187021	0.0209176	0.317186	M12
ENSG00000144369	FAM171B	family with sequence similarity 171 member B [Source:HGNC Symbol;Acc:HGNC:29412]	FAM171B	protein_coding	-0.5081	0.00621649	0.0954941	-0.424911	0.0158153	0.122797	-0.545252	0.0206551	0.316882	M19
ENSG00000174903	RAB1B	RAB1B, member RAS oncogene family [Source:HGNC Symbol;Acc:HGNC:18370]	RAB1B	protein_coding	0.199276	0.00621721	0.0954941	0.193002	0.00513317	0.0720273	0.195125	0.0173182	0.299841	M14
ENSG00000075399	VPS9D1	VPS9 domain containing 1 [Source:HGNC Symbol;Acc:HGNC:13526]	VPS9D1	protein_coding	0.270056	0.00623105	0.0956136	0.289512	0.00454242	0.0679165	0.155326	0.159608	0.592055	M11
ENSG00000100813	ACIN1	apoptotic chromatin condensation inducer 1 [Source:HGNC Symbol;Acc:HGNC:17066]	ACIN1	protein_coding	0.145107	0.00624127	0.0956771	0.15109	0.00448815	0.0674893	0.184103	0.00562517	0.210563	M11
ENSG00000139263	LRIG3	leucine rich repeats and immunoglobulin like domains 3 [Source:HGNC Symbol;Acc:HGNC:30991]	LRIG3	protein_coding	-0.534158	0.0062621	0.0957469	-0.512507	0.00792174	0.0878175	-0.348627	0.112502	0.529548	M19
ENSG00000135127	BICDL1	BICD family like cargo adaptor 1 [Source:HGNC Symbol;Acc:HGNC:28095]	BICDL1	protein_coding	1.13602	0.00626366	0.0957469	1.2606	0.000533804	0.0264535	0.835576	0.078256	0.475227	M18
ENSG00000186998	EMID1	EMI domain containing 1 [Source:HGNC Symbol;Acc:HGNC:18036]	EMID1	protein_coding	-0.66736	0.00626404	0.0957469	-0.696028	0.00510467	0.0720273	-0.693695	0.0208646	0.317186	M4
ENSG00000136436	CALCOCO2	calcium binding and coiled-coil domain 2 [Source:HGNC Symbol;Acc:HGNC:29912]	CALCOCO2	protein_coding	-0.359317	0.00627211	0.0957773	-0.326336	0.00806509	0.0882048	-0.336046	0.0334574	0.371897	M15
ENSG00000014216	CAPN1	calpain 1 [Source:HGNC Symbol;Acc:HGNC:1476]	CAPN1	protein_coding	0.186408	0.00627952	0.0957976	0.20619	0.00274705	0.054983	0.130589	0.102574	0.511524	M17
ENSG00000268357	VN1R81P	vomeronasal 1 receptor 81 pseudogene [Source:HGNC Symbol;Acc:HGNC:37401]	VN1R81P	unprocessed_pseudogene	0.462324	0.00629649	0.0958966	0.385699	0.029951	0.167553	0.236485	0.260051	0.67697	M18
ENSG00000166762	CATSPER2	cation channel sperm associated 2 [Source:HGNC Symbol;Acc:HGNC:18810]	CATSPER2	protein_coding	0.421668	0.00629818	0.0958966	0.416552	0.00641608	0.0801736	0.389113	0.0350038	0.377775	M7
ENSG00000168283	BMI1	BMI1 proto-oncogene, polycomb ring finger [Source:HGNC Symbol;Acc:HGNC:1066]	BMI1	protein_coding	0.259118	0.00632502	0.0962123	0.250035	0.00637149	0.0797715	0.301068	0.00910622	0.249141	M12
ENSG00000196182	STK40	serine/threonine kinase 40 [Source:HGNC Symbol;Acc:HGNC:21373]	STK40	protein_coding	0.318768	0.00633235	0.0962145	0.336539	0.0041896	0.0655649	0.257546	0.0609398	0.441426	M18
ENSG00000164197	RNF180	ring finger protein 180 [Source:HGNC Symbol;Acc:HGNC:27752]	RNF180	protein_coding	0.581816	0.00633803	0.0962145	0.642982	0.00106621	0.0361342	0.516438	0.0387434	0.386199	M7
ENSG00000177873	ZNF619	zinc finger protein 619 [Source:HGNC Symbol;Acc:HGNC:26910]	ZNF619	protein_coding	-0.617893	0.00635533	0.0962145	-0.649597	0.00517168	0.0720273	-0.335538	0.175961	0.608707	M8
ENSG00000159251	ACTC1	actin alpha cardiac muscle 1 [Source:HGNC Symbol;Acc:HGNC:143]	ACTC1	protein_coding	1.89627	0.0063587	0.0962145	1.81294	0.0105541	0.101396	1.11465	0.184664	0.618684	M18
ENSG00000142173	COL6A2	collagen type VI alpha 2 chain [Source:HGNC Symbol;Acc:HGNC:2212]	COL6A2	protein_coding	-0.788631	0.00635997	0.0962145	-0.693478	0.0167567	0.126591	-0.400827	0.212639	0.639593	M3
ENSG00000149308	NPAT	nuclear protein, coactivator of histone transcription [Source:HGNC Symbol;Acc:HGNC:7896]	NPAT	protein_coding	-0.210534	0.00637336	0.0962145	-0.232409	0.00666866	0.0815304	-0.215861	0.0378132	0.384274	M7
ENSG00000182752	PAPPA	pappalysin 1 [Source:HGNC Symbol;Acc:HGNC:8602]	PAPPA	protein_coding	-0.866538	0.00637702	0.0962145	-0.903112	0.00446668	0.067336	-0.984992	0.0104631	0.262143	M10
ENSG00000196199	MPHOSPH8	M-phase phosphoprotein 8 [Source:HGNC Symbol;Acc:HGNC:29810]	MPHOSPH8	protein_coding	0.213097	0.00637875	0.0962145	0.20629	0.00550489	0.0742736	0.204924	0.0298891	0.360864	M12
ENSG00000130227	XPO7	exportin 7 [Source:HGNC Symbol;Acc:HGNC:14108]	XPO7	protein_coding	-0.170001	0.00638953	0.0962145	-0.167393	0.00518172	0.0720273	-0.181655	0.0176156	0.302402	M7
ENSG00000227128	LBX1-AS1	LBX1 antisense RNA 1 [Source:HGNC Symbol;Acc:HGNC:48678]	LBX1-AS1	lncRNA	-1.8159	0.00639079	0.0962145	-2.02188	0.0026266	0.0539185	-1.52101	0.028601	0.355384	M9
ENSG00000013563	DNASE1L1	deoxyribonuclease 1 like 1 [Source:HGNC Symbol;Acc:HGNC:2957]	DNASE1L1	protein_coding	-0.486036	0.00639232	0.0962145	-0.466185	0.0069919	0.0834106	-0.382964	0.0657672	0.450536	M8
ENSG00000235138	AL445931.1	novel transcript, antisense to BRD3		lncRNA	0.457618	0.00640387	0.0962316	0.512377	0.00187274	0.0462064	0.599191	0.00437631	0.195987	M7
ENSG00000157851	DPYSL5	dihydropyrimidinase like 5 [Source:HGNC Symbol;Acc:HGNC:20637]	DPYSL5	protein_coding	0.326734	0.00640567	0.0962316	0.303511	0.0132821	0.112798	0.254795	0.082955	0.481812	M18
ENSG00000196352	CD55	CD55 molecule (Cromer blood group) [Source:HGNC Symbol;Acc:HGNC:2665]	CD55	protein_coding	-0.771736	0.00641713	0.096312	-0.745115	0.00700354	0.083432	-0.442296	0.152506	0.582771	M4
ENSG00000117318	ID3	inhibitor of DNA binding 3, HLH protein [Source:HGNC Symbol;Acc:HGNC:5362]	ID3	protein_coding	-1.07658	0.00643405	0.096474	-1.05117	0.00788356	0.0875525	-1.16892	0.0171478	0.2986	M3
ENSG00000267161					0.5204	0.00644992	0.0965605	0.516163	0.00592395	0.0769625	0.538733	0.0171018	0.298458	M14
ENSG00000181418	DDN	dendrin [Source:HGNC Symbol;Acc:HGNC:24458]	DDN	protein_coding	-0.863199	0.00645207	0.0965605	-0.767298	0.00824688	0.0895676	-0.943318	0.0123458	0.278187	M3
ENSG00000131263	RLIM	ring finger protein, LIM domain interacting [Source:HGNC Symbol;Acc:HGNC:13429]	RLIM	protein_coding	-0.29439	0.00646296	0.0965626	-0.295411	0.00494833	0.0709753	-0.33442	0.0132671	0.283085	M8
ENSG00000119986	AVPI1	arginine vasopressin induced 1 [Source:HGNC Symbol;Acc:HGNC:30898]	AVPI1	protein_coding	-0.560739	0.00647225	0.0965626	-0.572732	0.00560055	0.0749228	-0.609241	0.0150094	0.289515	M3
ENSG00000260054					0.244959	0.00647497	0.0965626	0.268403	0.00198871	0.0474908	0.145861	0.144524	0.570796	M13
ENSG00000169967	MAP3K2	mitogen-activated protein kinase kinase kinase 2 [Source:HGNC Symbol;Acc:HGNC:6854]	MAP3K2	protein_coding	-0.200142	0.0064784	0.0965626	-0.205037	0.00524472	0.0726288	-0.13586	0.103086	0.512632	M7
ENSG00000254901	BORCS8	BLOC-1 related complex subunit 8 [Source:HGNC Symbol;Acc:HGNC:37247]	BORCS8	protein_coding	0.484531	0.00648802	0.0965626	0.481549	0.00546352	0.0741599	0.561886	0.00949563	0.250924	M14
ENSG00000101306	MYLK2	myosin light chain kinase 2 [Source:HGNC Symbol;Acc:HGNC:16243]	MYLK2	protein_coding	0.669468	0.00648898	0.0965626	0.570204	0.0167819	0.126648	0.49843	0.100588	0.509249	M9
ENSG00000149743	TRPT1	tRNA phosphotransferase 1 [Source:HGNC Symbol;Acc:HGNC:20316]	TRPT1	protein_coding	0.233894	0.00650152	0.0966427	0.213418	0.00249051	0.0532536	0.183092	0.0619707	0.441426	M12
ENSG00000118482	PHF3	PHD finger protein 3 [Source:HGNC Symbol;Acc:HGNC:8921]	PHF3	protein_coding	-0.226531	0.00650663	0.0966427	-0.210602	0.00612665	0.0783902	-0.172116	0.0755787	0.470284	M7
ENSG00000170043	TRAPPC1	trafficking protein particle complex 1 [Source:HGNC Symbol;Acc:HGNC:19894]	TRAPPC1	protein_coding	0.192445	0.00652749	0.0968068	0.188329	0.00430575	0.0660704	0.170113	0.0455163	0.405277	M12
ENSG00000145975	FAM217A	family with sequence similarity 217 member A [Source:HGNC Symbol;Acc:HGNC:21362]	FAM217A	protein_coding	-0.51726	0.00652996	0.0968068	-0.51471	0.00562608	0.0750564	-0.372965	0.0899062	0.493326	M8
ENSG00000187595	ZNF385C	zinc finger protein 385C [Source:HGNC Symbol;Acc:HGNC:33722]	ZNF385C	protein_coding	-0.835066	0.00654323	0.0969124	-0.891176	0.00549502	0.0742304	-0.941895	0.0149711	0.28941	M8
ENSG00000105982	RNF32	ring finger protein 32 [Source:HGNC Symbol;Acc:HGNC:17118]	RNF32	protein_coding	-0.298417	0.00656633	0.0971632	-0.312381	0.00366794	0.0615783	-0.199629	0.104194	0.515703	M7
ENSG00000137309	HMGA1	high mobility group AT-hook 1 [Source:HGNC Symbol;Acc:HGNC:5010]	HMGA1	protein_coding	-0.406435	0.00657513	0.0971864	-0.492254	0.00117616	0.0379192	-0.385609	0.0509041	0.416726	M3
ENSG00000155897	ADCY8	adenylate cyclase 8 [Source:HGNC Symbol;Acc:HGNC:239]	ADCY8	protein_coding	-2.16817	0.00658023	0.0971864	-1.9731	0.012958	0.111771	-1.54262	0.102119	0.511524	M3
ENSG00000115977	AAK1	AP2 associated kinase 1 [Source:HGNC Symbol;Acc:HGNC:19679]	AAK1	protein_coding	0.258605	0.00659446	0.0973053	0.317484	0.00384634	0.0626417	0.306043	0.0268916	0.348795	M19
ENSG00000140941	MAP1LC3B	microtubule associated protein 1 light chain 3 beta [Source:HGNC Symbol;Acc:HGNC:13352]	MAP1LC3B	protein_coding	0.258992	0.00661217	0.0974722	0.275997	0.00459426	0.0682384	0.231533	0.0425713	0.397677	M12
ENSG00000049860	HEXB	hexosaminidase subunit beta [Source:HGNC Symbol;Acc:HGNC:4879]	HEXB	protein_coding	-0.262815	0.00661814	0.0974722	-0.26196	0.00591479	0.0769069	-0.286357	0.0160935	0.295135	M3
ENSG00000237522	NONOP2	non-POU domain containing, octamer-binding pseudogene 2 [Source:HGNC Symbol;Acc:HGNC:42032]	NONOP2	processed_pseudogene	-0.422055	0.00662537	0.0974875	-0.427419	0.00557756	0.0747421	-0.599211	0.00170732	0.146227	M7
ENSG00000111961	SASH1	SAM and SH3 domain containing 1 [Source:HGNC Symbol;Acc:HGNC:19182]	SASH1	protein_coding	-0.32411	0.00663475	0.0975345	-0.302497	0.00852761	0.090763	-0.157552	0.199298	0.629704	M3
ENSG00000004700	RECQL	RecQ like helicase [Source:HGNC Symbol;Acc:HGNC:9948]	RECQL	protein_coding	-0.242962	0.00665056	0.0975911	-0.26271	0.00207005	0.0483288	-0.134901	0.15441	0.584097	M10
ENSG00000088682	COQ9	coenzyme Q9 [Source:HGNC Symbol;Acc:HGNC:25302]	COQ9	protein_coding	0.209997	0.00665098	0.0975911	0.237239	0.00388142	0.0628646	0.173167	0.0744147	0.467861	M18
ENSG00000054793	ATP9A	ATPase phospholipid transporting 9A (putative) [Source:HGNC Symbol;Acc:HGNC:13540]	ATP9A	protein_coding	0.527557	0.00665804	0.0976038	0.588323	0.000432162	0.0239804	0.456636	0.046827	0.406042	M18
ENSG00000132681	ATP1A4	ATPase Na+/K+ transporting subunit alpha 4 [Source:HGNC Symbol;Acc:HGNC:14073]	ATP1A4	protein_coding	-1.80614	0.00667477	0.0977451	-1.8613	0.00530433	0.0729253	-1.82655	0.020085	0.313926	M8
ENSG00000074855	ANO8	anoctamin 8 [Source:HGNC Symbol;Acc:HGNC:29329]	ANO8	protein_coding	0.225698	0.00668892	0.0977451	0.232697	0.00276973	0.0551176	0.173657	0.0763886	0.471444	M7
ENSG00000137726	FXYD6	FXYD domain containing ion transport regulator 6 [Source:HGNC Symbol;Acc:HGNC:4030]	FXYD6	protein_coding	0.295234	0.00669156	0.0977451	0.347351	0.000507993	0.0258175	0.257805	0.0408672	0.392234	M18
ENSG00000072682	P4HA2	prolyl 4-hydroxylase subunit alpha 2 [Source:HGNC Symbol;Acc:HGNC:8547]	P4HA2	protein_coding	-0.633525	0.00669249	0.0977451	-0.605576	0.00953213	0.0953481	-0.336482	0.185785	0.619768	M3
ENSG00000248019	FAM13A-AS1	FAM13A antisense RNA 1 [Source:HGNC Symbol;Acc:HGNC:19370]	FAM13A-AS1	lncRNA	0.454974	0.00670002	0.0977645	0.42076	0.0153235	0.120923	0.401395	0.0490463	0.412966	M18
ENSG00000163888	CAMK2N2	calcium/calmodulin dependent protein kinase II inhibitor 2 [Source:HGNC Symbol;Acc:HGNC:24197]	CAMK2N2	protein_coding	0.869369	0.00670824	0.0977938	0.858064	0.00729451	0.0844659	0.456553	0.19482	0.62649	M18
ENSG00000157680	DGKI	diacylglycerol kinase iota [Source:HGNC Symbol;Acc:HGNC:2855]	DGKI	protein_coding	1.09578	0.00671805	0.097835	1.20882	0.00206216	0.0482877	0.926178	0.054261	0.425211	M18
ENSG00000236308	AL138921.2	novel transcript, antisense to CHUK		lncRNA	0.44513	0.00673101	0.097835	0.448763	0.00613841	0.0783902	0.609832	0.00213975	0.15581	M14
ENSG00000167772	ANGPTL4	angiopoietin like 4 [Source:HGNC Symbol;Acc:HGNC:16039]	ANGPTL4	protein_coding	0.524624	0.00674247	0.097835	0.608403	0.00655846	0.080713	0.714354	0.00736665	0.233114	M11
ENSG00000163558	PRKCI	protein kinase C iota [Source:HGNC Symbol;Acc:HGNC:9404]	PRKCI	protein_coding	-0.227024	0.00674628	0.097835	-0.196277	0.0266509	0.15801	-0.102345	0.313326	0.717966	M3
ENSG00000114331	ACAP2	ArfGAP with coiled-coil, ankyrin repeat and PH domains 2 [Source:HGNC Symbol;Acc:HGNC:16469]	ACAP2	protein_coding	-0.175853	0.00674727	0.097835	-0.169251	0.00784965	0.0873827	-0.0860544	0.215821	0.642135	M7
ENSG00000141873	SLC39A3	solute carrier family 39 member 3 [Source:HGNC Symbol;Acc:HGNC:17128]	SLC39A3	protein_coding	0.279693	0.00674831	0.097835	0.278042	0.00485554	0.0702004	0.258598	0.0393976	0.389743	M12
ENSG00000010818	HIVEP2	human immunodeficiency virus type I enhancer binding protein 2 [Source:HGNC Symbol;Acc:HGNC:4921]	HIVEP2	protein_coding	-0.563117	0.00675693	0.0978699	-0.470398	0.005732	0.0756538	-0.603965	0.016626	0.295352	M7
ENSG00000100124	ANKRD54	ankyrin repeat domain 54 [Source:HGNC Symbol;Acc:HGNC:25185]	ANKRD54	protein_coding	0.248432	0.00677514	0.0978712	0.270833	0.00498888	0.0711532	0.266459	0.0227409	0.327532	M14
ENSG00000155744	FAM126B	family with sequence similarity 126 member B [Source:HGNC Symbol;Acc:HGNC:28593]	FAM126B	protein_coding	-0.287211	0.00677858	0.0978712	-0.252232	0.00322609	0.0589107	-0.250144	0.0480498	0.410167	M7
ENSG00000119946	CNNM1	cyclin and CBS domain divalent metal cation transport mediator 1 [Source:HGNC Symbol;Acc:HGNC:102]	CNNM1	protein_coding	1.20876	0.00678353	0.0978712	1.17664	0.00861185	0.0911552	1.12775	0.0407445	0.392234	M18
ENSG00000183831	ANKRD45	ankyrin repeat domain 45 [Source:HGNC Symbol;Acc:HGNC:24786]	ANKRD45	protein_coding	-0.659799	0.00679186	0.0978712	-0.617468	0.0126328	0.110416	-0.89048	0.00236558	0.156741	M3
ENSG00000004139	SARM1	sterile alpha and TIR motif containing 1 [Source:HGNC Symbol;Acc:HGNC:17074]	SARM1	protein_coding	0.572922	0.00679706	0.0978712	0.618192	0.00157183	0.0423427	0.443969	0.0715617	0.463422	M18
ENSG00000161036	LRWD1	leucine rich repeats and WD repeat domain containing 1 [Source:HGNC Symbol;Acc:HGNC:21769]	LRWD1	protein_coding	0.274593	0.00679923	0.0978712	0.279719	0.00538108	0.0733567	0.327859	0.0113828	0.270152	M14
ENSG00000225485					0.562849	0.00680049	0.0978712	0.600823	0.00224218	0.0509142	0.533178	0.0295162	0.359762	M18
ENSG00000169155	ZBTB43	zinc finger and BTB domain containing 43 [Source:HGNC Symbol;Acc:HGNC:17908]	ZBTB43	protein_coding	-0.206755	0.00681265	0.0979568	-0.201246	0.00574089	0.0757077	-0.153881	0.0822882	0.48123	M8
ENSG00000117906	RCN2	reticulocalbin 2 [Source:HGNC Symbol;Acc:HGNC:9935]	RCN2	protein_coding	0.185602	0.00685619	0.0984929	0.161468	0.00666631	0.0815304	0.190485	0.0221255	0.322795	M12
ENSG00000213186	TRIM59	tripartite motif containing 59 [Source:HGNC Symbol;Acc:HGNC:30834]	TRIM59	protein_coding	-0.36952	0.00686635	0.098549	-0.412339	0.00271889	0.0547916	-0.305289	0.0620725	0.441426	M5
ENSG00000237440	ZNF737	zinc finger protein 737 [Source:HGNC Symbol;Acc:HGNC:32468]	ZNF737	protein_coding	0.405204	0.00688716	0.0987578	0.461169	0.000703022	0.0301058	0.340189	0.0501302	0.415905	M18
ENSG00000136048	DRAM1	DNA damage regulated autophagy modulator 1 [Source:HGNC Symbol;Acc:HGNC:25645]	DRAM1	protein_coding	-0.409508	0.00696837	0.0997939	-0.492383	0.00284849	0.0558326	-0.479075	0.0220553	0.32242	M5
ENSG00000154429	CCSAP	centriole, cilia and spindle associated protein [Source:HGNC Symbol;Acc:HGNC:29578]	CCSAP	protein_coding	-0.223421	0.00697209	0.0997939	-0.247011	0.00797898	0.0879921	-0.239198	0.0368656	0.384274	M5
ENSG00000204856	FAM216A	family with sequence similarity 216 member A [Source:HGNC Symbol;Acc:HGNC:30180]	FAM216A	protein_coding	-0.303835	0.00699962	0.10002	-0.371354	0.00298091	0.0569407	-0.377271	0.0186612	0.308577	M19
ENSG00000101246	ARFRP1	ADP ribosylation factor related protein 1 [Source:HGNC Symbol;Acc:HGNC:662]	ARFRP1	protein_coding	0.323599	0.00700058	0.10002	0.315504	0.00667365	0.0815304	0.240505	0.0678989	0.454961	M14
ENSG00000112232	KHDRBS2	KH RNA binding domain containing, signal transduction associated 2 [Source:HGNC Symbol;Acc:HGNC:18114]	KHDRBS2	protein_coding	0.883289	0.00701203	0.100093	0.929765	0.00576577	0.0758859	1.06549	0.00960133	0.250924	M3
ENSG00000179406	LINC00174	long intergenic non-protein coding RNA 174 [Source:HGNC Symbol;Acc:HGNC:27788]	LINC00174	lncRNA	0.28748	0.00703037	0.100264	0.303462	0.00431572	0.0660947	0.209987	0.0868372	0.4885	M16
ENSG00000206503	HLA-A	major histocompatibility complex, class I, A [Source:HGNC Symbol;Acc:HGNC:4931]	HLA-A	protein_coding	-0.678787	0.00703974	0.100307	-0.6044	0.0176199	0.129233	-0.25067	0.300745	0.707801	M9
ENSG00000106853	PTGR1	prostaglandin reductase 1 [Source:HGNC Symbol;Acc:HGNC:18429]	PTGR1	protein_coding	-0.768802	0.00708254	0.100825	-0.817535	0.00654119	0.0806593	-0.500391	0.136564	0.562062	M19
ENSG00000132640	BTBD3	BTB domain containing 3 [Source:HGNC Symbol;Acc:HGNC:15854]	BTBD3	protein_coding	-0.315618	0.00710572	0.101029	-0.326055	0.00453887	0.0679165	-0.185491	0.153215	0.583639	M4
ENSG00000065600	PACC1	proton activated chloride channel 1 [Source:HGNC Symbol;Acc:HGNC:25593]	PACC1	protein_coding	0.278908	0.00712146	0.101029	0.272704	0.00739695	0.0846498	0.194461	0.10042	0.509249	M18
ENSG00000129422	MTUS1	microtubule associated scaffold protein 1 [Source:HGNC Symbol;Acc:HGNC:29789]	MTUS1	protein_coding	0.69595	0.00712757	0.101029	0.671569	0.00935731	0.0944662	0.632868	0.0425255	0.397677	M18
ENSG00000173276	ZBTB21	zinc finger and BTB domain containing 21 [Source:HGNC Symbol;Acc:HGNC:13083]	ZBTB21	protein_coding	-0.347909	0.0071299	0.101029	-0.362581	0.00607143	0.0780421	-0.514974	0.00253926	0.164177	M6
ENSG00000189060	H1F0	H1 histone family member 0 [Source:HGNC Symbol;Acc:HGNC:4714]	H1F0	protein_coding	-0.919793	0.00715037	0.101029	-0.923784	0.00619748	0.0785098	-0.851588	0.0326647	0.370411	M3
ENSG00000134817	APLNR	apelin receptor [Source:HGNC Symbol;Acc:HGNC:339]	APLNR	protein_coding	-1.20276	0.00715899	0.101029	-1.13896	0.0120191	0.107987	-1.61984	0.00298011	0.169544	M3
ENSG00000136381	IREB2	iron responsive element binding protein 2 [Source:HGNC Symbol;Acc:HGNC:6115]	IREB2	protein_coding	-0.195471	0.00715936	0.101029	-0.195032	0.00653001	0.0806476	-0.135105	0.0972871	0.503672	M7
ENSG00000077463	SIRT6	sirtuin 6 [Source:HGNC Symbol;Acc:HGNC:14934]	SIRT6	protein_coding	0.236952	0.00715996	0.101029	0.237916	0.00513076	0.0720273	0.2358	0.03096	0.365026	M12
ENSG00000133874	RNF122	ring finger protein 122 [Source:HGNC Symbol;Acc:HGNC:21147]	RNF122	protein_coding	0.258456	0.00716034	0.101029	0.224134	0.0386077	0.190369	0.239471	0.0710036	0.463422	M18
ENSG00000130699	TAF4	TATA-box binding protein associated factor 4 [Source:HGNC Symbol;Acc:HGNC:11537]	TAF4	protein_coding	0.232653	0.00717251	0.101029	0.224187	0.0099628	0.0979415	0.155017	0.13928	0.566619	M18
ENSG00000148334	PTGES2	prostaglandin E synthase 2 [Source:HGNC Symbol;Acc:HGNC:17822]	PTGES2	protein_coding	0.210753	0.00717324	0.101029	0.20691	0.00551956	0.0744079	0.150151	0.0974253	0.503672	M12
ENSG00000158526	TSR2	TSR2 ribosome maturation factor [Source:HGNC Symbol;Acc:HGNC:25455]	TSR2	protein_coding	0.175654	0.00717985	0.101029	0.17185	0.00600099	0.0774526	0.140371	0.0592694	0.437688	M14
ENSG00000181773	GPR3	G protein-coupled receptor 3 [Source:HGNC Symbol;Acc:HGNC:4484]	GPR3	protein_coding	-0.50487	0.00718016	0.101029	-0.576701	0.00263109	0.0539185	-0.656003	0.00668291	0.229759	M3
ENSG00000130176	CNN1	calponin 1 [Source:HGNC Symbol;Acc:HGNC:2155]	CNN1	protein_coding	-0.576303	0.00721133	0.101377	-0.5526	0.00942664	0.0948624	-0.821482	0.000396129	0.0769233	M1
ENSG00000141564	RPTOR	regulatory associated protein of MTOR complex 1 [Source:HGNC Symbol;Acc:HGNC:30287]	RPTOR	protein_coding	0.222379	0.00723374	0.101544	0.236427	0.00169499	0.0439456	0.2457	0.0145514	0.28746	M7
ENSG00000087206	UIMC1	ubiquitin interaction motif containing 1 [Source:HGNC Symbol;Acc:HGNC:30298]	UIMC1	protein_coding	-0.177836	0.00723613	0.101544	-0.189861	0.0041511	0.0652866	-0.219944	0.00711521	0.233114	M5
ENSG00000109927	TECTA	tectorin alpha [Source:HGNC Symbol;Acc:HGNC:11720]	TECTA	protein_coding	0.373758	0.0072507	0.101658	0.454586	0.000954681	0.0345065	0.436677	0.0196813	0.312343	M11
ENSG00000110090	CPT1A	carnitine palmitoyltransferase 1A [Source:HGNC Symbol;Acc:HGNC:2328]	CPT1A	protein_coding	0.930922	0.0072651	0.101665	0.945006	0.00567695	0.0753056	0.637768	0.106712	0.519346	M18
ENSG00000130477	UNC13A	unc-13 homolog A [Source:HGNC Symbol;Acc:HGNC:23150]	UNC13A	protein_coding	1.24535	0.00727629	0.101665	1.35164	0.00209682	0.0488226	0.978704	0.0689485	0.457696	M18
ENSG00000231312	MAP4K3-DT	MAP4K3 divergent transcript [Source:HGNC Symbol;Acc:HGNC:54056]	MAP4K3-DT	lncRNA	-0.423468	0.0072864	0.101665	-0.433684	0.00619577	0.0785098	-0.414902	0.0292365	0.358043	M8
ENSG00000162377	COA7	cytochrome c oxidase assembly factor 7 (putative) [Source:HGNC Symbol;Acc:HGNC:25716]	COA7	protein_coding	-0.269325	0.00728651	0.101665	-0.315938	0.00992726	0.0977773	-0.425361	0.00428562	0.195298	M5
ENSG00000113739	STC2	stanniocalcin 2 [Source:HGNC Symbol;Acc:HGNC:11374]	STC2	protein_coding	-0.809436	0.00728689	0.101665	-0.780145	0.00933342	0.0944662	-0.613459	0.0677743	0.454961	M3
ENSG00000243701	DUBR	DPPA2 upstream binding RNA [Source:HGNC Symbol;Acc:HGNC:48569]	DUBR	lncRNA	0.46592	0.0072906	0.101665	0.463446	0.00726503	0.0843075	0.215934	0.233248	0.656331	M7
ENSG00000048052	HDAC9	histone deacetylase 9 [Source:HGNC Symbol;Acc:HGNC:14065]	HDAC9	protein_coding	-0.557486	0.00729796	0.101665	-0.547935	0.00636208	0.0797715	-0.586631	0.0189371	0.308577	M8
ENSG00000196576	PLXNB2	plexin B2 [Source:HGNC Symbol;Acc:HGNC:9104]	PLXNB2	protein_coding	-0.433487	0.00730279	0.101665	-0.395946	0.0153319	0.120929	0.0187133	0.84972	0.960805	M4
ENSG00000171033	PKIA	cAMP-dependent protein kinase inhibitor alpha [Source:HGNC Symbol;Acc:HGNC:9017]	PKIA	protein_coding	0.386296	0.00735589	0.102314	0.41948	0.00310003	0.0577512	0.36727	0.0338855	0.373427	M18
ENSG00000077684	JADE1	jade family PHD finger 1 [Source:HGNC Symbol;Acc:HGNC:30027]	JADE1	protein_coding	-0.267483	0.0073637	0.102332	-0.274268	0.00448102	0.0674465	-0.120276	0.254721	0.674052	M3
ENSG00000180155	LYNX1	Ly6/neurotoxin 1 [Source:HGNC Symbol;Acc:HGNC:29604]	LYNX1	protein_coding	-0.886042	0.00737304	0.102372	-0.756273	0.0124313	0.109566	-0.958461	0.0145846	0.28746	M4
ENSG00000148908	RGS10	regulator of G protein signaling 10 [Source:HGNC Symbol;Acc:HGNC:9992]	RGS10	protein_coding	-0.840758	0.00738255	0.102413	-0.872581	0.0056387	0.0751143	-0.425876	0.15142	0.581207	M9
ENSG00000198513	ATL1	atlastin GTPase 1 [Source:HGNC Symbol;Acc:HGNC:11231]	ATL1	protein_coding	0.879892	0.0073903	0.102431	0.877788	0.00715417	0.0838067	0.603767	0.111012	0.527416	M18
ENSG00000153113	CAST	calpastatin [Source:HGNC Symbol;Acc:HGNC:1515]	CAST	protein_coding	-0.294701	0.00743954	0.103012	-0.306563	0.0047095	0.0692322	-0.208421	0.0840152	0.481979	M3
ENSG00000167522	ANKRD11	ankyrin repeat domain 11 [Source:HGNC Symbol;Acc:HGNC:21316]	ANKRD11	protein_coding	0.192202	0.0074453	0.103012	0.206437	0.00622028	0.078672	0.246376	0.00836013	0.243315	M14
ENSG00000171303	KCNK3	potassium two pore domain channel subfamily K member 3 [Source:HGNC Symbol;Acc:HGNC:6278]	KCNK3	protein_coding	1.28791	0.00745489	0.103054	1.36478	0.00364425	0.0614222	0.93521	0.0857392	0.485506	M18
ENSG00000118985	ELL2	elongation factor for RNA polymerase II 2 [Source:HGNC Symbol;Acc:HGNC:17064]	ELL2	protein_coding	-0.693936	0.00746375	0.103086	-0.682565	0.0075967	0.0856953	-0.37403	0.180477	0.613488	M4
ENSG00000185842	DNAH14	dynein axonemal heavy chain 14 [Source:HGNC Symbol;Acc:HGNC:2945]	DNAH14	protein_coding	-0.416826	0.00748178	0.103181	-0.420137	0.00627458	0.0791049	-0.376371	0.0442091	0.40144	M3
ENSG00000161265	U2AF1L4	U2 small nuclear RNA auxiliary factor 1 like 4 [Source:HGNC Symbol;Acc:HGNC:23020]	U2AF1L4	protein_coding	0.258436	0.0074925	0.103181	0.227679	0.0242786	0.150811	0.225428	0.0679237	0.454961	M15
ENSG00000259806					0.21253	0.00749517	0.103181	0.224495	0.00626804	0.0790856	0.210666	0.0282858	0.354047	M12
ENSG00000205643	CDPF1	cysteine rich DPF motif domain containing 1 [Source:HGNC Symbol;Acc:HGNC:33710]	CDPF1	protein_coding	-0.430523	0.00750019	0.103181	-0.44524	0.00443921	0.0670734	-0.0458899	0.673122	0.899789	M4
ENSG00000104129	DNAJC17	DnaJ heat shock protein family (Hsp40) member C17 [Source:HGNC Symbol;Acc:HGNC:25556]	DNAJC17	protein_coding	0.22696	0.00750334	0.103181	0.195122	0.00845919	0.0907413	0.199639	0.0517266	0.418468	M12
ENSG00000133121	STARD13	StAR related lipid transfer domain containing 13 [Source:HGNC Symbol;Acc:HGNC:19164]	STARD13	protein_coding	0.503162	0.00751237	0.103205	0.501787	0.00737115	0.0845986	0.624903	0.00627247	0.221632	M19
ENSG00000092094	OSGEP	O-sialoglycoprotein endopeptidase [Source:HGNC Symbol;Acc:HGNC:18028]	OSGEP	protein_coding	0.21641	0.00751822	0.103205	0.205844	0.00884348	0.0921291	0.185343	0.0527417	0.420951	M11
ENSG00000111696	NT5DC3	5'-nucleotidase domain containing 3 [Source:HGNC Symbol;Acc:HGNC:30826]	NT5DC3	protein_coding	-0.721545	0.00753073	0.103287	-0.778625	0.00295166	0.056795	-0.619082	0.0469126	0.406042	M3
ENSG00000145780	FEM1C	fem-1 homolog C [Source:HGNC Symbol;Acc:HGNC:16933]	FEM1C	protein_coding	-0.218967	0.00754294	0.103364	-0.233071	0.00686258	0.082653	-0.263547	0.0150361	0.289674	M4
ENSG00000035403	VCL	vinculin [Source:HGNC Symbol;Acc:HGNC:12665]	VCL	protein_coding	-0.372279	0.00758061	0.103704	-0.364501	0.00860216	0.0911552	-0.323767	0.042785	0.398323	M3
ENSG00000103148	NPRL3	NPR3 like, GATOR1 complex subunit [Source:HGNC Symbol;Acc:HGNC:14124]	NPRL3	protein_coding	0.17326	0.00758905	0.103704	0.197835	0.0033485	0.0603035	0.135682	0.0719491	0.463551	M14
ENSG00000081803	CADPS2	calcium dependent secretion activator 2 [Source:HGNC Symbol;Acc:HGNC:16018]	CADPS2	protein_coding	-0.528962	0.00759438	0.103704	-0.41447	0.0302577	0.168373	-0.315916	0.21313	0.639593	M3
ENSG00000176871	WSB2	WD repeat and SOCS box containing 2 [Source:HGNC Symbol;Acc:HGNC:19222]	WSB2	protein_coding	0.270789	0.00759969	0.103704	0.266	0.00804938	0.0882048	0.171676	0.124877	0.546121	M12
ENSG00000160172	FAM86C2P	family with sequence similarity 86 member C2, pseudogene [Source:HGNC Symbol;Acc:HGNC:42392]	FAM86C2P	transcribed_unprocessed_pseudogene	-0.361573	0.00761001	0.103704	-0.407277	0.00261077	0.0539185	-0.359826	0.032045	0.368175	M3
ENSG00000005156	LIG3	DNA ligase 3 [Source:HGNC Symbol;Acc:HGNC:6600]	LIG3	protein_coding	-0.240329	0.00762373	0.103704	-0.249125	0.00590728	0.0768726	-0.22409	0.0387693	0.386199	M7
ENSG00000219481	NBPF1	NBPF member 1 [Source:HGNC Symbol;Acc:HGNC:26088]	NBPF1	protein_coding	0.27146	0.00762465	0.103704	0.291012	0.00438003	0.0668846	0.153706	0.163246	0.59666	M11
ENSG00000143578	CREB3L4	cAMP responsive element binding protein 3 like 4 [Source:HGNC Symbol;Acc:HGNC:18854]	CREB3L4	protein_coding	-0.440645	0.00762821	0.103704	-0.446918	0.0052612	0.0727291	-0.392512	0.0458368	0.405434	M3
ENSG00000157429	ZNF19	zinc finger protein 19 [Source:HGNC Symbol;Acc:HGNC:12981]	ZNF19	protein_coding	0.330285	0.00763441	0.103704	0.39187	0.00139952	0.0407618	0.336735	0.0350254	0.377775	M13
ENSG00000170801	HTRA3	HtrA serine peptidase 3 [Source:HGNC Symbol;Acc:HGNC:30406]	HTRA3	protein_coding	-0.963929	0.00763617	0.103704	-0.923472	0.00788343	0.0875525	-0.828645	0.0485104	0.412135	M19
ENSG00000148719	DNAJB12	DnaJ heat shock protein family (Hsp40) member B12 [Source:HGNC Symbol;Acc:HGNC:14891]	DNAJB12	protein_coding	0.20857	0.00764008	0.103704	0.211339	0.00647839	0.0805149	0.223812	0.0131719	0.283085	M9
ENSG00000143294	PRCC	proline rich mitotic checkpoint control factor [Source:HGNC Symbol;Acc:HGNC:9343]	PRCC	protein_coding	0.126437	0.00767321	0.104064	0.119518	0.00796362	0.0879921	0.0849687	0.117326	0.536407	M12
ENSG00000165152	TMEM246	transmembrane protein 246 [Source:HGNC Symbol;Acc:HGNC:28180]	TMEM246	protein_coding	-0.545684	0.00769471	0.104266	-0.460964	0.038455	0.190204	-0.364148	0.173773	0.604922	M3
ENSG00000244560	AC004890.2	zinc finger protein pseudogene		transcribed_unprocessed_pseudogene	-0.683898	0.00770971	0.104335	-0.664398	0.00785718	0.0873827	-0.647264	0.032645	0.370411	M8
ENSG00000198815	FOXJ3	forkhead box J3 [Source:HGNC Symbol;Acc:HGNC:29178]	FOXJ3	protein_coding	-0.184322	0.0077131	0.104335	-0.164294	0.00625727	0.0790131	-0.166277	0.0462609	0.405966	M7
ENSG00000159210	SNF8	SNF8 subunit of ESCRT-II [Source:HGNC Symbol;Acc:HGNC:17028]	SNF8	protein_coding	0.227527	0.00772497	0.104406	0.211856	0.00542192	0.0737223	0.235286	0.023311	0.330081	M12
ENSG00000100416	TRMU	tRNA 5-methylaminomethyl-2-thiouridylate methyltransferase [Source:HGNC Symbol;Acc:HGNC:25481]	TRMU	protein_coding	-0.357502	0.00774088	0.104509	-0.378444	0.00407893	0.064538	-0.00804713	0.911248	0.974498	M4
ENSG00000156103	MMP16	matrix metallopeptidase 16 [Source:HGNC Symbol;Acc:HGNC:7162]	MMP16	protein_coding	-0.35482	0.00775429	0.104509	-0.311001	0.0189283	0.133772	-0.18409	0.236014	0.658326	M7
ENSG00000141741	MIEN1	migration and invasion enhancer 1 [Source:HGNC Symbol;Acc:HGNC:28230]	MIEN1	protein_coding	0.282679	0.00775756	0.104509	0.249375	0.00358426	0.0613258	0.220386	0.0655706	0.450536	M12
ENSG00000151748	SAV1	salvador family WW domain containing protein 1 [Source:HGNC Symbol;Acc:HGNC:17795]	SAV1	protein_coding	-0.253796	0.00775909	0.104509	-0.249273	0.00851451	0.090763	-0.213239	0.0612246	0.441426	M3
ENSG00000171735	CAMTA1	calmodulin binding transcription activator 1 [Source:HGNC Symbol;Acc:HGNC:18806]	CAMTA1	protein_coding	0.240063	0.00777146	0.104564	0.26041	0.00529665	0.0728995	0.282044	0.0131995	0.283085	M12
ENSG00000176182	MYPOP	Myb related transcription factor, partner of profilin [Source:HGNC Symbol;Acc:HGNC:20178]	MYPOP	protein_coding	0.305441	0.00777642	0.104564	0.285513	0.0147716	0.118647	0.178144	0.187122	0.620981	M16
ENSG00000168234	TTC39C	tetratricopeptide repeat domain 39C [Source:HGNC Symbol;Acc:HGNC:26595]	TTC39C	protein_coding	0.289429	0.007799	0.104705	0.282068	0.00921487	0.0938157	0.107117	0.364011	0.749939	M18
ENSG00000115350	POLE4	DNA polymerase epsilon 4, accessory subunit [Source:HGNC Symbol;Acc:HGNC:18755]	POLE4	protein_coding	0.403341	0.00780069	0.104705	0.380574	0.00496552	0.071124	0.428382	0.0207314	0.316882	M12
ENSG00000021574	SPAST	spastin [Source:HGNC Symbol;Acc:HGNC:11233]	SPAST	protein_coding	0.1788	0.00780685	0.104705	0.181331	0.0064204	0.0801736	0.21402	0.00943347	0.250924	M18
ENSG00000132130					1.70242	0.00782775	0.104739	1.76372	0.00540068	0.0734968	1.86802	0.0158394	0.295135	M18
ENSG00000152661	GJA1	gap junction protein alpha 1 [Source:HGNC Symbol;Acc:HGNC:4274]	GJA1	protein_coding	-0.728253	0.00783764	0.104739	-0.723095	0.00772869	0.0865699	-0.982644	0.0021807	0.15581	M3
ENSG00000111605	CPSF6	cleavage and polyadenylation specific factor 6 [Source:HGNC Symbol;Acc:HGNC:13871]	CPSF6	protein_coding	-0.24192	0.00783866	0.104739	-0.253225	0.00637301	0.0797715	-0.221844	0.0431036	0.399408	M8
ENSG00000175463	TBC1D10C	TBC1 domain family member 10C [Source:HGNC Symbol;Acc:HGNC:24702]	TBC1D10C	protein_coding	-0.798263	0.00783988	0.104739	-0.721854	0.00884765	0.0921291	-0.495807	0.132278	0.557476	M8
ENSG00000169752	NRG4	neuregulin 4 [Source:HGNC Symbol;Acc:HGNC:29862]	NRG4	protein_coding	-0.304774	0.00784261	0.104739	-0.347382	0.00838042	0.0904106	-0.499394	0.00168584	0.146227	M6
ENSG00000006016	CRLF1	cytokine receptor like factor 1 [Source:HGNC Symbol;Acc:HGNC:2364]	CRLF1	protein_coding	-0.736436	0.00785375	0.104799	-0.740252	0.00702917	0.083539	-0.881822	0.00601701	0.215996	M8
ENSG00000109956	B3GAT1	beta-1,3-glucuronyltransferase 1 [Source:HGNC Symbol;Acc:HGNC:921]	B3GAT1	protein_coding	0.664237	0.00786925	0.104866	0.663313	0.00760575	0.0857361	0.454438	0.114248	0.531571	M18
ENSG00000110675	ELMOD1	ELMO domain containing 1 [Source:HGNC Symbol;Acc:HGNC:25334]	ELMOD1	protein_coding	1.69299	0.00787212	0.104866	1.63633	0.0104239	0.100532	0.870078	0.214795	0.640978	M18
ENSG00000136425	CIB2	calcium and integrin binding family member 2 [Source:HGNC Symbol;Acc:HGNC:24579]	CIB2	protein_coding	0.202382	0.0078886	0.104954	0.174746	0.0289216	0.164822	0.110288	0.243542	0.666071	M12
ENSG00000134569	LRP4	LDL receptor related protein 4 [Source:HGNC Symbol;Acc:HGNC:6696]	LRP4	protein_coding	-0.463505	0.00789438	0.104954	-0.478224	0.00597773	0.0773423	-0.517371	0.0143804	0.286861	M10
ENSG00000131791	PRKAB2	protein kinase AMP-activated non-catalytic subunit beta 2 [Source:HGNC Symbol;Acc:HGNC:9379]	PRKAB2	protein_coding	-0.392875	0.007906	0.104954	-0.428006	0.00743368	0.0847665	-0.518479	0.00690724	0.23043	M8
ENSG00000187957	DNER	delta/notch like EGF repeat containing [Source:HGNC Symbol;Acc:HGNC:24456]	DNER	protein_coding	1.06585	0.00790861	0.104954	1.26187	0.00182635	0.0456509	1.55303	0.00281698	0.168273	M18
ENSG00000172840	PDP2	pyruvate dehyrogenase phosphatase catalytic subunit 2 [Source:HGNC Symbol;Acc:HGNC:30263]	PDP2	protein_coding	-0.452438	0.00791335	0.104954	-0.452707	0.00612412	0.0783902	-0.636169	0.00288005	0.168273	M8
ENSG00000250155	AC008957.1	novel transcript		lncRNA	-0.743164	0.00791869	0.104954	-0.735168	0.00831368	0.0899831	-0.250148	0.347292	0.739319	M7
ENSG00000185269	NOTUM	notum, palmitoleoyl-protein carboxylesterase [Source:HGNC Symbol;Acc:HGNC:27106]	NOTUM	protein_coding	-1.18602	0.0079342	0.105072	-1.11302	0.0119671	0.107766	-1.01034	0.0535375	0.423331	M3
ENSG00000035862	TIMP2	TIMP metallopeptidase inhibitor 2 [Source:HGNC Symbol;Acc:HGNC:11821]	TIMP2	protein_coding	0.600228	0.00794209	0.105088	0.668516	0.00285675	0.0558555	0.377461	0.142733	0.569303	M17
ENSG00000099949	LZTR1	leucine zipper like transcription regulator 1 [Source:HGNC Symbol;Acc:HGNC:6742]	LZTR1	protein_coding	0.158428	0.00795575	0.105117	0.204924	0.00539591	0.0734953	0.152637	0.0964794	0.502286	M11
ENSG00000156869	FRRS1	ferric chelate reductase 1 [Source:HGNC Symbol;Acc:HGNC:27622]	FRRS1	protein_coding	-0.464574	0.00795763	0.105117	-0.524515	0.00150177	0.041521	-0.327499	0.106116	0.51827	M7
ENSG00000176055	MBLAC2	metallo-beta-lactamase domain containing 2 [Source:HGNC Symbol;Acc:HGNC:33711]	MBLAC2	protein_coding	-0.568448	0.0079837	0.105276	-0.507191	0.0120642	0.108118	-0.505182	0.0480181	0.410167	M8
ENSG00000220201	ZGLP1	zinc finger GATA like protein 1 [Source:HGNC Symbol;Acc:HGNC:37245]	ZGLP1	protein_coding	0.499924	0.007988	0.105276	0.545225	0.00452759	0.0678235	0.292177	0.149344	0.57769	M14
ENSG00000144152	FBLN7	fibulin 7 [Source:HGNC Symbol;Acc:HGNC:26740]	FBLN7	protein_coding	-0.546173	0.00799187	0.105276	-0.560404	0.00549618	0.0742304	-0.589927	0.0170229	0.297741	M3
ENSG00000148803	FUOM	fucose mutarotase [Source:HGNC Symbol;Acc:HGNC:24733]	FUOM	protein_coding	-0.480635	0.00800826	0.105276	-0.505912	0.00183119	0.0456509	-0.375251	0.0805844	0.477777	M3
ENSG00000260317	AC009812.4	novel transcript		lncRNA	0.480759	0.00801028	0.105276	0.463275	0.010495	0.101007	0.359537	0.0921012	0.497671	M12
ENSG00000107984	DKK1	dickkopf WNT signaling pathway inhibitor 1 [Source:HGNC Symbol;Acc:HGNC:2891]	DKK1	protein_coding	1.72881	0.00801459	0.105276	1.66291	0.00781179	0.0871855	2.51591	0.00125919	0.128609	M14
ENSG00000079974	RABL2B	RAB, member of RAS oncogene family like 2B [Source:HGNC Symbol;Acc:HGNC:9800]	RABL2B	protein_coding	-0.409307	0.00801648	0.105276	-0.413345	0.00690877	0.0827155	-0.0904723	0.491413	0.819111	M4
ENSG00000142765	SYTL1	synaptotagmin like 1 [Source:HGNC Symbol;Acc:HGNC:15584]	SYTL1	protein_coding	-0.831762	0.00802391	0.105286	-0.854406	0.00679338	0.0823515	-0.934104	0.0147371	0.288076	M8
ENSG00000138617	PARP16	poly(ADP-ribose) polymerase family member 16 [Source:HGNC Symbol;Acc:HGNC:26040]	PARP16	protein_coding	-0.307293	0.00803579	0.105354	-0.335624	0.00398767	0.0637987	-0.308965	0.0287544	0.356803	M19
ENSG00000223773	CD99P1	CD99 molecule pseudogene 1 [Source:HGNC Symbol;Acc:HGNC:7083]	CD99P1	transcribed_unprocessed_pseudogene	-0.45475	0.00806823	0.105692	-0.473311	0.00652042	0.0806476	-0.485934	0.0182718	0.307739	M11
ENSG00000180008	SOCS4	suppressor of cytokine signaling 4 [Source:HGNC Symbol;Acc:HGNC:19392]	SOCS4	protein_coding	-0.238532	0.00808416	0.105765	-0.262001	0.00707366	0.0835765	-0.311228	0.00929482	0.250924	M5
ENSG00000173153	ESRRA	estrogen related receptor alpha [Source:HGNC Symbol;Acc:HGNC:3471]	ESRRA	protein_coding	0.277336	0.00809147	0.105765	0.250286	0.0216352	0.142852	0.165242	0.195209	0.626968	M18
ENSG00000123146	ADGRE5	adhesion G protein-coupled receptor E5 [Source:HGNC Symbol;Acc:HGNC:1711]	ADGRE5	protein_coding	-0.679657	0.00809395	0.105765	-0.636814	0.0133271	0.112798	-0.287984	0.29953	0.707337	M3
ENSG00000163013	FBXO41	F-box protein 41 [Source:HGNC Symbol;Acc:HGNC:29409]	FBXO41	protein_coding	0.606812	0.00811507	0.105953	0.72505	0.000529931	0.0264278	0.490229	0.0761553	0.471194	M18
ENSG00000183597	TANGO2	transport and golgi organization 2 homolog [Source:HGNC Symbol;Acc:HGNC:25439]	TANGO2	protein_coding	0.319761	0.00812856	0.106036	0.387395	0.00479867	0.069698	0.35531	0.0374855	0.384274	M17
ENSG00000154548	SRSF12	serine and arginine rich splicing factor 12 [Source:HGNC Symbol;Acc:HGNC:21220]	SRSF12	protein_coding	0.239434	0.00814019	0.106036	0.213631	0.0222925	0.145108	0.125066	0.225486	0.649425	M9
ENSG00000253341	AC115837.1	poly(rC) binding protein 2 (PCBP2) pseudogene		processed_pseudogene	-0.319274	0.00814279	0.106036	-0.267964	0.0277594	0.161285	-0.267911	0.0812695	0.480191	M1
ENSG00000170421	KRT8	keratin 8 [Source:HGNC Symbol;Acc:HGNC:6446]	KRT8	protein_coding	-1.8015	0.00814835	0.106036	-1.7165	0.0126018	0.110329	-0.877827	0.233273	0.656331	M3
ENSG00000100033	PRODH	proline dehydrogenase 1 [Source:HGNC Symbol;Acc:HGNC:9453]	PRODH	protein_coding	-1.30006	0.00817092	0.106242	-1.35114	0.0068144	0.0824551	-2.20554	0.000124322	0.0466473	M8
ENSG00000175611	LINC00476	long intergenic non-protein coding RNA 476 [Source:HGNC Symbol;Acc:HGNC:27858]	LINC00476	lncRNA	0.444721	0.00817891	0.106258	0.484481	0.00583319	0.0764769	0.521226	0.0111942	0.267494	M14
ENSG00000263958	AC091138.1	novel transcript		lncRNA	0.940122	0.00818581	0.10626	0.850671	0.0240487	0.15057	0.850392	0.0604048	0.44105	M11
ENSG00000165449	SLC16A9	solute carrier family 16 member 9 [Source:HGNC Symbol;Acc:HGNC:23520]	SLC16A9	protein_coding	-0.239809	0.00820365	0.106386	-0.265242	0.00684715	0.0826219	-0.242314	0.0167681	0.295466	M19
ENSG00000115457	IGFBP2	insulin like growth factor binding protein 2 [Source:HGNC Symbol;Acc:HGNC:5471]	IGFBP2	protein_coding	0.364953	0.00820899	0.106386	0.350811	0.00797324	0.0879921	0.402416	0.0166615	0.295352	M12
ENSG00000130985	UBA1	ubiquitin like modifier activating enzyme 1 [Source:HGNC Symbol;Acc:HGNC:12469]	UBA1	protein_coding	0.232834	0.00823989	0.106699	0.234604	0.00722148	0.0839673	0.228629	0.0328153	0.370707	M18
ENSG00000065911	MTHFD2	methylenetetrahydrofolate dehydrogenase (NADP+ dependent) 2, methenyltetrahydrofolate cyclohydrolase [Source:HGNC Symbol;Acc:HGNC:7434]	MTHFD2	protein_coding	-0.482572	0.00826052	0.106843	-0.528399	0.00246893	0.0530803	-0.592374	0.0071321	0.233114	M3
ENSG00000156050	FAM161B	FAM161 centrosomal protein B [Source:HGNC Symbol;Acc:HGNC:19854]	FAM161B	protein_coding	0.346728	0.00826462	0.106843	0.430028	0.00190813	0.0465517	0.270135	0.119922	0.540368	M17
ENSG00000155093	PTPRN2	protein tyrosine phosphatase receptor type N2 [Source:HGNC Symbol;Acc:HGNC:9677]	PTPRN2	protein_coding	0.609326	0.00828252	0.106905	0.573283	0.0134995	0.11311	0.479361	0.0837964	0.481951	M18
ENSG00000268869	ESPNP	espin pseudogene [Source:HGNC Symbol;Acc:HGNC:23285]	ESPNP	transcribed_unprocessed_pseudogene	-1.22118	0.00828293	0.106905	-1.25923	0.00533862	0.0729674	-0.885382	0.0713901	0.463422	M3
ENSG00000260804	LINC01963	long intergenic non-protein coding RNA 1963 [Source:HGNC Symbol;Acc:HGNC:25283]	LINC01963	lncRNA	0.931066	0.00830252	0.10707	0.964467	0.00720658	0.0839673	0.915219	0.0353941	0.378667	M14
ENSG00000233025	CRYZP1	crystallin zeta pseudogene 1 [Source:HGNC Symbol;Acc:HGNC:2421]	CRYZP1	processed_pseudogene	-0.573417	0.00830933	0.10707	-0.493669	0.00449333	0.0675027	-0.52233	0.0448198	0.403269	M7
ENSG00000244694	PTCHD4	patched domain containing 4 [Source:HGNC Symbol;Acc:HGNC:21345]	PTCHD4	protein_coding	-0.455661	0.00832128	0.107136	-0.504807	0.00735195	0.0844659	-0.590658	0.00946037	0.250924	M7
ENSG00000123810	B9D2	B9 domain containing 2 [Source:HGNC Symbol;Acc:HGNC:28636]	B9D2	protein_coding	0.218328	0.00833416	0.107215	0.219831	0.00619423	0.0785098	0.233038	0.0255199	0.339668	M12
ENSG00000162396	PARS2	prolyl-tRNA synthetase 2, mitochondrial [Source:HGNC Symbol;Acc:HGNC:30563]	PARS2	protein_coding	-0.335432	0.00835923	0.10745	-0.344981	0.0071584	0.0838067	-0.396474	0.0120551	0.27764	M6
ENSG00000267102	AC060766.1	RAB32, member RAS oncogene family (RAB32) pseudogene		transcribed_processed_pseudogene	1.16033	0.00836896	0.107487	1.02249	0.0191611	0.134384	1.11158	0.0416104	0.3955	M19
ENSG00000034510	TMSB10	thymosin beta 10 [Source:HGNC Symbol;Acc:HGNC:11879]	TMSB10	protein_coding	0.537483	0.0083865	0.107624	0.500917	0.00917924	0.0936283	0.45019	0.0593242	0.437729	M12
ENSG00000009790	TRAF3IP3	TRAF3 interacting protein 3 [Source:HGNC Symbol;Acc:HGNC:30766]	TRAF3IP3	protein_coding	-0.47852	0.00840596	0.107786	-0.419767	0.0259129	0.156401	-0.471779	0.0427677	0.398323	M6
ENSG00000250917	AL035458.2	novel transcript, overlapping AHCY		lncRNA	-0.797163	0.00842167	0.1079	-0.919417	0.00820137	0.0892346	-0.824553	0.0436512	0.400174	M8
ENSG00000174796	THAP6	THAP domain containing 6 [Source:HGNC Symbol;Acc:HGNC:23189]	THAP6	protein_coding	-0.26058	0.00843233	0.10791	-0.244419	0.00881396	0.0921082	-0.27622	0.0208588	0.317186	M8
ENSG00000105767	CADM4	cell adhesion molecule 4 [Source:HGNC Symbol;Acc:HGNC:30825]	CADM4	protein_coding	0.483432	0.00843769	0.10791	0.514985	0.00345826	0.0604458	0.378041	0.0748744	0.468058	M18
ENSG00000129159	KCNC1	potassium voltage-gated channel subfamily C member 1 [Source:HGNC Symbol;Acc:HGNC:6233]	KCNC1	protein_coding	0.818132	0.00844298	0.10791	0.853911	0.00372992	0.0619387	0.667782	0.0677926	0.454961	M18
ENSG00000160207	HSF2BP	heat shock transcription factor 2 binding protein [Source:HGNC Symbol;Acc:HGNC:5226]	HSF2BP	protein_coding	-0.30999	0.0084608	0.108015	-0.320712	0.00680844	0.0824551	-0.340462	0.0188062	0.308577	M3
ENSG00000249855	EEF1A1P19	eukaryotic translation elongation factor 1 alpha 1 pseudogene 19 [Source:HGNC Symbol;Acc:HGNC:37892]	EEF1A1P19	processed_pseudogene	-0.364507	0.00846736	0.108015	-0.37305	0.00705697	0.0835543	-0.347996	0.0312695	0.365026	M10
ENSG00000155966	AFF2	AF4/FMR2 family member 2 [Source:HGNC Symbol;Acc:HGNC:3776]	AFF2	protein_coding	-0.921641	0.00847179	0.108015	-0.860684	0.00987543	0.0976032	-0.601663	0.116579	0.535622	M3
ENSG00000163075	CFAP221	cilia and flagella associated protein 221 [Source:HGNC Symbol;Acc:HGNC:33720]	CFAP221	protein_coding	-0.90051	0.00850559	0.108305	-0.838673	0.0148456	0.118999	-0.563979	0.15724	0.589235	M3
ENSG00000106100	NOD1	nucleotide binding oligomerization domain containing 1 [Source:HGNC Symbol;Acc:HGNC:16390]	NOD1	protein_coding	-0.268461	0.00850827	0.108305	-0.263669	0.00806308	0.0882048	-0.255392	0.0290014	0.357336	M8
ENSG00000248905	FMN1	formin 1 [Source:HGNC Symbol;Acc:HGNC:3768]	FMN1	protein_coding	-1.22407	0.0085355	0.108564	-1.14767	0.0165331	0.1258	-0.646593	0.235642	0.658249	M3
ENSG00000176714	CCDC121	coiled-coil domain containing 121 [Source:HGNC Symbol;Acc:HGNC:25833]	CCDC121	protein_coding	0.212329	0.00854898	0.108648	0.192354	0.0227601	0.146668	0.103382	0.285912	0.696538	M12
ENSG00000082213	C5orf22	chromosome 5 open reading frame 22 [Source:HGNC Symbol;Acc:HGNC:25639]	C5orf22	protein_coding	-0.18137	0.00855896	0.108687	-0.189682	0.00470465	0.0692255	-0.121153	0.118866	0.53873	M3
ENSG00000139133	ALG10	ALG10 alpha-1,2-glucosyltransferase [Source:HGNC Symbol;Acc:HGNC:23162]	ALG10	protein_coding	-0.365157	0.0085985	0.109101	-0.373548	0.00734942	0.0844659	-0.406092	0.0199864	0.313398	M7
ENSG00000165879	FRAT1	FRAT regulator of WNT signaling pathway 1 [Source:HGNC Symbol;Acc:HGNC:3944]	FRAT1	protein_coding	0.560275	0.00862015	0.109288	0.589536	0.00383655	0.0626161	0.662316	0.00807942	0.240687	M18
ENSG00000149196	HIKESHI	heat shock protein nuclear import factor hikeshi [Source:HGNC Symbol;Acc:HGNC:26938]	HIKESHI	protein_coding	0.221616	0.00863444	0.109381	0.210671	0.00562396	0.0750564	0.227877	0.0256688	0.340702	M12
ENSG00000177697	CD151	CD151 molecule (Raph blood group) [Source:HGNC Symbol;Acc:HGNC:1630]	CD151	protein_coding	0.314589	0.00864949	0.109484	0.366428	0.0133187	0.112798	0.452767	0.0129979	0.282525	M14
ENSG00000069431	ABCC9	ATP binding cassette subfamily C member 9 [Source:HGNC Symbol;Acc:HGNC:60]	ABCC9	protein_coding	0.687302	0.00868366	0.109589	0.715007	0.00649297	0.0806027	0.407712	0.161557	0.594733	M18
ENSG00000181097	AC105219.1	breast cancer estrogen-induced apoptosis 2 (BREA2)		lncRNA	-0.506643	0.00868533	0.109589	-0.450191	0.0147316	0.11845	-0.49146	0.0376011	0.384274	M6
ENSG00000120158	RCL1	RNA terminal phosphate cyclase like 1 [Source:HGNC Symbol;Acc:HGNC:17687]	RCL1	protein_coding	-0.277076	0.00868841	0.109589	-0.291487	0.0068848	0.0826963	-0.257895	0.0466086	0.406028	M8
ENSG00000111490	TBC1D30	TBC1 domain family member 30 [Source:HGNC Symbol;Acc:HGNC:29164]	TBC1D30	protein_coding	0.605851	0.00868914	0.109589	0.60351	0.00735372	0.0844659	0.660042	0.0211137	0.318517	M18
ENSG00000237886	NALT1	NOTCH1 associated lncRNA in T cell acute lymphoblastic leukemia 1 [Source:HGNC Symbol;Acc:HGNC:51192]	NALT1	lncRNA	-0.641941	0.00869615	0.109589	-0.689298	0.00385648	0.0626941	-0.565738	0.0514581	0.418051	M3
ENSG00000184047	DIABLO	diablo IAP-binding mitochondrial protein [Source:HGNC Symbol;Acc:HGNC:21528]	DIABLO	protein_coding	0.341598	0.00869954	0.109589	0.347726	0.00700428	0.083432	0.280489	0.0648492	0.448904	M7
ENSG00000204653	ASPDH	aspartate dehydrogenase domain containing [Source:HGNC Symbol;Acc:HGNC:33856]	ASPDH	protein_coding	-0.679159	0.00873264	0.109918	-0.627821	0.0118089	0.106584	-0.836303	0.00709252	0.233114	M8
ENSG00000163909	HEYL	hes related family bHLH transcription factor with YRPW motif like [Source:HGNC Symbol;Acc:HGNC:4882]	HEYL	protein_coding	-1.31734	0.00874694	0.109928	-1.265	0.00511708	0.0720273	-1.08768	0.0554669	0.425909	M2
ENSG00000120265	PCMT1	protein-L-isoaspartate (D-aspartate) O-methyltransferase [Source:HGNC Symbol;Acc:HGNC:8728]	PCMT1	protein_coding	0.213729	0.00875289	0.109928	0.204308	0.00774606	0.086636	0.125176	0.149228	0.577525	M12
ENSG00000111144	LTA4H	leukotriene A4 hydrolase [Source:HGNC Symbol;Acc:HGNC:6710]	LTA4H	protein_coding	-0.456464	0.00875437	0.109928	-0.501696	0.00273747	0.0549551	-0.458113	0.0311211	0.365026	M3
ENSG00000122584	NXPH1	neurexophilin 1 [Source:HGNC Symbol;Acc:HGNC:20693]	NXPH1	protein_coding	1.51308	0.00877517	0.110102	1.77579	0.00422393	0.0657107	1.72964	0.0134591	0.283558	M18
ENSG00000157593	SLC35B2	solute carrier family 35 member B2 [Source:HGNC Symbol;Acc:HGNC:16872]	SLC35B2	protein_coding	0.214378	0.00879513	0.110264	0.20719	0.0096942	0.0964463	0.136949	0.12039	0.540829	M12
ENSG00000139971	ARMH4	armadillo like helical domain containing 4 [Source:HGNC Symbol;Acc:HGNC:19846]	ARMH4	protein_coding	0.334195	0.00884139	0.110529	0.395586	0.000245605	0.0187982	0.354708	0.0197647	0.312535	M7
ENSG00000071051	NCK2	NCK adaptor protein 2 [Source:HGNC Symbol;Acc:HGNC:7665]	NCK2	protein_coding	0.278072	0.00884235	0.110529	0.299691	0.00613875	0.0783902	0.35244	0.00865985	0.244061	M12
ENSG00000198963	RORB	RAR related orphan receptor B [Source:HGNC Symbol;Acc:HGNC:10259]	RORB	protein_coding	0.919243	0.00884311	0.110529	0.951467	0.00710264	0.0836294	1.00903	0.0182397	0.307739	M11
ENSG00000184524	CEND1	cell cycle exit and neuronal differentiation 1 [Source:HGNC Symbol;Acc:HGNC:24153]	CEND1	protein_coding	0.724987	0.00884431	0.110529	0.802327	0.00109186	0.0365631	0.322857	0.266296	0.681873	M18
ENSG00000262814	MRPL12	mitochondrial ribosomal protein L12 [Source:HGNC Symbol;Acc:HGNC:10378]	MRPL12	protein_coding	0.383811	0.00887634	0.110776	0.314692	0.00930683	0.0944406	0.361905	0.0406848	0.392234	M12
ENSG00000186469	GNG2	G protein subunit gamma 2 [Source:HGNC Symbol;Acc:HGNC:4404]	GNG2	protein_coding	0.665393	0.00887809	0.110776	0.634602	0.0133814	0.112913	0.626384	0.0439501	0.400815	M18
ENSG00000176142	TMEM39A	transmembrane protein 39A [Source:HGNC Symbol;Acc:HGNC:25600]	TMEM39A	protein_coding	-0.309102	0.00888904	0.110791	-0.304961	0.00802808	0.0881635	-0.287551	0.0437598	0.400316	M6
ENSG00000215440	NPEPL1	aminopeptidase like 1 [Source:HGNC Symbol;Acc:HGNC:16244]	NPEPL1	protein_coding	0.355535	0.00889335	0.110791	0.357642	0.00686793	0.082653	0.258538	0.0992441	0.507534	M17
ENSG00000149090	PAMR1	peptidase domain containing associated with muscle regeneration 1 [Source:HGNC Symbol;Acc:HGNC:24554]	PAMR1	protein_coding	-1.5822	0.00890717	0.11083	-1.58824	0.00830053	0.0899025	-1.61743	0.0276688	0.351868	M8
ENSG00000148450	MSRB2	methionine sulfoxide reductase B2 [Source:HGNC Symbol;Acc:HGNC:17061]	MSRB2	protein_coding	0.187698	0.00891906	0.11083	0.184937	0.00734293	0.0844659	0.243053	0.00564565	0.210829	M12
ENSG00000244005	NFS1	NFS1 cysteine desulfurase [Source:HGNC Symbol;Acc:HGNC:15910]	NFS1	protein_coding	-0.267606	0.00892019	0.11083	-0.264345	0.00922177	0.0938192	-0.152619	0.187959	0.620981	M6
ENSG00000123933	MXD4	MAX dimerization protein 4 [Source:HGNC Symbol;Acc:HGNC:13906]	MXD4	protein_coding	0.260427	0.00892464	0.11083	0.334834	0.00704293	0.0835417	0.358361	0.023147	0.329367	M3
ENSG00000164949	GEM	GTP binding protein overexpressed in skeletal muscle [Source:HGNC Symbol;Acc:HGNC:4234]	GEM	protein_coding	-0.538761	0.00896366	0.111186	-0.561747	0.00747701	0.0849533	-0.621639	0.0153252	0.292384	M8
ENSG00000130787	HIP1R	huntingtin interacting protein 1 related [Source:HGNC Symbol;Acc:HGNC:18415]	HIP1R	protein_coding	0.515258	0.00896743	0.111186	0.54964	0.00159594	0.0425855	0.350712	0.117858	0.537041	M18
ENSG00000172732	MUS81	MUS81 structure-specific endonuclease subunit [Source:HGNC Symbol;Acc:HGNC:29814]	MUS81	protein_coding	0.291163	0.00899204	0.111404	0.292474	0.00795598	0.0879921	0.210149	0.0987913	0.506294	M18
ENSG00000223385					-0.333553	0.00901153	0.111557	-0.327932	0.0091268	0.093335	-0.277832	0.0593305	0.437729	M8
ENSG00000102893	PHKB	phosphorylase kinase regulatory subunit beta [Source:HGNC Symbol;Acc:HGNC:8927]	PHKB	protein_coding	0.256503	0.00905355	0.11199	0.289333	0.00566877	0.0752605	0.347477	0.00668639	0.229759	M18
ENSG00000165912	PACSIN3	protein kinase C and casein kinase substrate in neurons 3 [Source:HGNC Symbol;Acc:HGNC:8572]	PACSIN3	protein_coding	-0.847864	0.00906559	0.112051	-0.864756	0.00797885	0.0879921	-0.999934	0.0106509	0.264319	M19
ENSG00000138107	ACTR1A	actin related protein 1A [Source:HGNC Symbol;Acc:HGNC:167]	ACTR1A	protein_coding	0.208637	0.00909516	0.112328	0.195839	0.0110876	0.103678	0.156604	0.092748	0.498165	M18
ENSG00000162616	DNAJB4	DnaJ heat shock protein family (Hsp40) member B4 [Source:HGNC Symbol;Acc:HGNC:14886]	DNAJB4	protein_coding	-0.330042	0.00910276	0.112334	-0.292279	0.0237173	0.149669	-0.293962	0.0656979	0.450536	M6
ENSG00000203879	GDI1	GDP dissociation inhibitor 1 [Source:HGNC Symbol;Acc:HGNC:4226]	GDI1	protein_coding	0.23648	0.00911931	0.112389	0.242475	0.00669516	0.0817265	0.182267	0.0860331	0.486646	M18
ENSG00000257315	ZBED6	zinc finger BED-type containing 6 [Source:HGNC Symbol;Acc:HGNC:33273]	ZBED6	protein_coding	-0.443796	0.00912152	0.112389	-0.378894	0.0146326	0.118054	-0.203382	0.285923	0.696538	M7
ENSG00000242715	CCDC169	coiled-coil domain containing 169 [Source:HGNC Symbol;Acc:HGNC:34361]	CCDC169	protein_coding	-0.746554	0.00913687	0.112389	-0.804984	0.00263642	0.0539411	-0.704297	0.0371624	0.384274	M5
ENSG00000160326	SLC2A6	solute carrier family 2 member 6 [Source:HGNC Symbol;Acc:HGNC:11011]	SLC2A6	protein_coding	0.553605	0.00914654	0.112389	0.553512	0.00861334	0.0911552	0.418522	0.090928	0.49555	M14
ENSG00000185532	PRKG1	protein kinase cGMP-dependent 1 [Source:HGNC Symbol;Acc:HGNC:9414]	PRKG1	protein_coding	-0.694619	0.0091553	0.112389	-0.541333	0.0477254	0.21288	-0.451831	0.19955	0.629707	M3
ENSG00000163795	ZNF513	zinc finger protein 513 [Source:HGNC Symbol;Acc:HGNC:26498]	ZNF513	protein_coding	0.233138	0.0091558	0.112389	0.245975	0.00792414	0.0878175	0.264301	0.0218546	0.320959	M14
ENSG00000164867	NOS3	nitric oxide synthase 3 [Source:HGNC Symbol;Acc:HGNC:7876]	NOS3	protein_coding	-1.03667	0.00916049	0.112389	-1.12544	0.00554612	0.0745745	-0.800772	0.0873153	0.488929	M3
ENSG00000128656	CHN1	chimerin 1 [Source:HGNC Symbol;Acc:HGNC:1943]	CHN1	protein_coding	0.39975	0.00916719	0.112389	0.386237	0.0110365	0.103678	0.230033	0.178001	0.610331	M18
ENSG00000159216	RUNX1	RUNX family transcription factor 1 [Source:HGNC Symbol;Acc:HGNC:10471]	RUNX1	protein_coding	1.60315	0.00917777	0.112389	1.7512	0.00505753	0.0718032	1.21247	0.0962663	0.5021	M18
ENSG00000139163	ETNK1	ethanolamine kinase 1 [Source:HGNC Symbol;Acc:HGNC:24649]	ETNK1	protein_coding	-0.247428	0.00920364	0.112389	-0.236777	0.00676796	0.082233	-0.221603	0.0524959	0.419727	M7
ENSG00000171475	WIPF2	WAS/WASL interacting protein family member 2 [Source:HGNC Symbol;Acc:HGNC:30923]	WIPF2	protein_coding	0.273637	0.00920655	0.112389	0.266577	0.00968332	0.0963989	0.298462	0.0190725	0.308577	M18
ENSG00000108309	RUNDC3A	RUN domain containing 3A [Source:HGNC Symbol;Acc:HGNC:16984]	RUNDC3A	protein_coding	1.09956	0.00921261	0.112389	1.21686	0.00139859	0.0407618	0.86267	0.0719434	0.463551	M18
ENSG00000114204	SERPINI2	serpin family I member 2 [Source:HGNC Symbol;Acc:HGNC:8945]	SERPINI2	protein_coding	1.0429	0.00922206	0.112389	1.05026	0.00852178	0.090763	0.626196	0.161095	0.594099	M18
ENSG00000174137	FAM53A	family with sequence similarity 53 member A [Source:HGNC Symbol;Acc:HGNC:31860]	FAM53A	protein_coding	-0.790916	0.00922421	0.112389	-0.824373	0.0070563	0.0835543	-0.65778	0.0683097	0.456275	M3
ENSG00000268442	AC073534.1	hepatitis A virus cellular receptor 1 (HAVCR1) pseudogene		processed_pseudogene	0.703451	0.00922787	0.112389	0.71342	0.00745855	0.084866	0.347732	0.234754	0.657452	M18
ENSG00000159884	CCDC107	coiled-coil domain containing 107 [Source:HGNC Symbol;Acc:HGNC:28465]	CCDC107	protein_coding	0.25623	0.00922874	0.112389	0.255335	0.00834845	0.0902509	0.190945	0.0942929	0.499651	M12
ENSG00000110841	PPFIBP1	PPFIA binding protein 1 [Source:HGNC Symbol;Acc:HGNC:9249]	PPFIBP1	protein_coding	-0.391743	0.00923538	0.112389	-0.379095	0.0091547	0.0934384	-0.323154	0.067204	0.453018	M8
ENSG00000229036	VDAC1P8	voltage dependent anion channel 1 pseudogene 8 [Source:HGNC Symbol;Acc:HGNC:37483]	VDAC1P8	transcribed_processed_pseudogene	-0.445912	0.00923557	0.112389	-0.494103	0.00416306	0.0652956	-0.362741	0.0774276	0.473857	M8
ENSG00000099251	HSD17B7P2	hydroxysteroid 17-beta dehydrogenase 7 pseudogene 2 [Source:HGNC Symbol;Acc:HGNC:28120]	HSD17B7P2	transcribed_unprocessed_pseudogene	-0.823956	0.00925447	0.112532	-0.937735	0.00462818	0.068484	-1.15295	0.0048807	0.201959	M19
ENSG00000172020	GAP43	growth associated protein 43 [Source:HGNC Symbol;Acc:HGNC:4140]	GAP43	protein_coding	0.83226	0.00926417	0.112563	0.908588	0.00758263	0.0856953	0.794102	0.0497019	0.414822	M14
ENSG00000177076	ACER2	alkaline ceramidase 2 [Source:HGNC Symbol;Acc:HGNC:23675]	ACER2	protein_coding	-0.443484	0.00929416	0.11284	-0.48123	0.00864649	0.0911552	-0.420277	0.0566429	0.430809	M5
ENSG00000137074	APTX	aprataxin [Source:HGNC Symbol;Acc:HGNC:15984]	APTX	protein_coding	-0.200087	0.0093089	0.112932	-0.213508	0.00525176	0.0726625	-0.228644	0.0162525	0.295135	M1
ENSG00000181690	PLAG1	PLAG1 zinc finger [Source:HGNC Symbol;Acc:HGNC:9045]	PLAG1	protein_coding	-0.510038	0.00931642	0.112936	-0.520238	0.00814053	0.0887797	-0.369783	0.106117	0.51827	M8
ENSG00000144445	KANSL1L	KAT8 regulatory NSL complex subunit 1 like [Source:HGNC Symbol;Acc:HGNC:26310]	KANSL1L	protein_coding	-0.245797	0.00932832	0.112994	-0.230995	0.0134469	0.112983	-0.236806	0.0400789	0.392209	M7
ENSG00000065357	DGKA	diacylglycerol kinase alpha [Source:HGNC Symbol;Acc:HGNC:2849]	DGKA	protein_coding	-0.41024	0.00935847	0.113267	-0.382447	0.0131329	0.112479	-0.390336	0.0374343	0.384274	M8
ENSG00000155850	SLC26A2	solute carrier family 26 member 2 [Source:HGNC Symbol;Acc:HGNC:10994]	SLC26A2	protein_coding	-0.250436	0.00937632	0.113267	-0.237655	0.0094641	0.0949239	-0.247256	0.0331424	0.371281	M8
ENSG00000123144	TRIR	telomerase RNA component interacting RNase [Source:HGNC Symbol;Acc:HGNC:28424]	TRIR	protein_coding	0.220384	0.00938165	0.113267	0.200266	0.00341129	0.0604458	0.231441	0.0247023	0.337042	M12
ENSG00000087077	TRIP6	thyroid hormone receptor interactor 6 [Source:HGNC Symbol;Acc:HGNC:12311]	TRIP6	protein_coding	-0.354876	0.00938623	0.113267	-0.364054	0.00494967	0.0709753	-0.300052	0.06863	0.45717	M3
ENSG00000179776	CDH5	cadherin 5 [Source:HGNC Symbol;Acc:HGNC:1764]	CDH5	protein_coding	-0.909114	0.00939257	0.113267	-0.916675	0.00872339	0.0916364	-0.289062	0.390736	0.767304	M4
ENSG00000170456	DENND5B	DENN domain containing 5B [Source:HGNC Symbol;Acc:HGNC:28338]	DENND5B	protein_coding	0.259692	0.00939398	0.113267	0.258945	0.00852973	0.090763	0.301266	0.0126295	0.280413	M18
ENSG00000008083	JARID2	jumonji and AT-rich interaction domain containing 2 [Source:HGNC Symbol;Acc:HGNC:6196]	JARID2	protein_coding	-0.296974	0.00942403	0.113488	-0.278023	0.0107799	0.102523	-0.271762	0.0456824	0.405409	M15
ENSG00000257285	AL132780.1	novel transcript, antisense to HAUS4		lncRNA	-0.439207	0.00942674	0.113488	-0.44901	0.00733866	0.0844659	-0.388337	0.0487257	0.412389	M7
ENSG00000177359	AC024940.2	ovostatin 2		transcribed_unprocessed_pseudogene	-0.784902	0.00945534	0.113603	-0.872467	0.00761302	0.0857567	-0.775254	0.0265905	0.346887	M5
ENSG00000084112	SSH1	slingshot protein phosphatase 1 [Source:HGNC Symbol;Acc:HGNC:30579]	SSH1	protein_coding	-0.241482	0.00945691	0.113603	-0.212307	0.0195666	0.136028	-0.143181	0.192528	0.624869	M7
ENSG00000197582	GPX1P1	glutathione peroxidase pseudogene 1 [Source:HGNC Symbol;Acc:HGNC:4560]	GPX1P1	processed_pseudogene	2.44818	0.00945787	0.113603	2.34211	0.0120067	0.107942	1.46971	0.166908	0.598766	M19
ENSG00000187742	SECISBP2	SECIS binding protein 2 [Source:HGNC Symbol;Acc:HGNC:30972]	SECISBP2	protein_coding	-0.162629	0.00948265	0.113813	-0.181843	0.0055552	0.0746329	-0.147666	0.0551395	0.425884	M8
ENSG00000153214	TMEM87B	transmembrane protein 87B [Source:HGNC Symbol;Acc:HGNC:25913]	TMEM87B	protein_coding	-0.298008	0.00949333	0.113855	-0.336373	0.00811485	0.0886223	-0.318711	0.038376	0.384957	M8
ENSG00000261604	AC114947.2	novel transcript, antisense to HMGCS1		lncRNA	0.639216	0.00950682	0.11393	0.585236	0.0181768	0.131038	0.619134	0.0416638	0.395769	M19
ENSG00000154174	TOMM70	translocase of outer mitochondrial membrane 70 [Source:HGNC Symbol;Acc:HGNC:11985]	TOMM70	protein_coding	-0.121448	0.00951419	0.113932	-0.135074	0.00429885	0.0660403	-0.105511	0.0659933	0.450797	M10
ENSG00000198836	OPA1	OPA1 mitochondrial dynamin like GTPase [Source:HGNC Symbol;Acc:HGNC:8140]	OPA1	protein_coding	-0.161142	0.00952284	0.113949	-0.182263	0.00514292	0.0720273	-0.164902	0.0382634	0.38438	M5
ENSG00000250132	AC004803.1	novel transcript		lncRNA	0.354122	0.00954494	0.11407	0.353031	0.00902483	0.0928534	0.353745	0.0161287	0.295135	M18
ENSG00000141150					-0.353861	0.00954745	0.11407	-0.291095	0.0403636	0.194166	-0.184087	0.277809	0.690099	M3
ENSG00000104936	DMPK	DM1 protein kinase [Source:HGNC Symbol;Acc:HGNC:2933]	DMPK	protein_coding	0.143241	0.00956449	0.114187	0.167539	0.00586861	0.0766642	0.132748	0.0717282	0.463422	M7
ENSG00000114315	HES1	hes family bHLH transcription factor 1 [Source:HGNC Symbol;Acc:HGNC:5192]	HES1	protein_coding	-0.594662	0.00958439	0.114338	-0.573937	0.0127748	0.111042	-0.525508	0.0602414	0.440615	M12
ENSG00000187323	DCC	DCC netrin 1 receptor [Source:HGNC Symbol;Acc:HGNC:2701]	DCC	protein_coding	-0.571296	0.00965555	0.1151	-0.490669	0.00301166	0.0573197	-0.434213	0.0756667	0.470284	M7
ENSG00000147383	NSDHL	NAD(P) dependent steroid dehydrogenase-like [Source:HGNC Symbol;Acc:HGNC:13398]	NSDHL	protein_coding	0.416851	0.00973447	0.115953	0.391581	0.010767	0.102462	0.336707	0.0769219	0.47251	M14
ENSG00000177565	TBL1XR1	transducin beta like 1 X-linked receptor 1 [Source:HGNC Symbol;Acc:HGNC:29529]	TBL1XR1	protein_coding	-0.297804	0.00974375	0.115968	-0.3216	0.00619357	0.0785098	-0.138877	0.258602	0.676344	M8
ENSG00000197694	SPTAN1	spectrin alpha, non-erythrocytic 1 [Source:HGNC Symbol;Acc:HGNC:11273]	SPTAN1	protein_coding	0.270651	0.00976201	0.115968	0.330881	0.000216674	0.0178636	0.296699	0.027983	0.352835	M17
ENSG00000099625	CBARP	CACN subunit beta associated regulatory protein [Source:HGNC Symbol;Acc:HGNC:28617]	CBARP	protein_coding	0.533588	0.00976492	0.115968	0.509945	0.0148585	0.119041	0.276795	0.243832	0.666071	M18
ENSG00000169710	FASN	fatty acid synthase [Source:HGNC Symbol;Acc:HGNC:3594]	FASN	protein_coding	0.251175	0.0097686	0.115968	0.204664	0.0717716	0.259653	0.137274	0.313773	0.718609	M18
ENSG00000188921	HACD4	3-hydroxyacyl-CoA dehydratase 4 [Source:HGNC Symbol;Acc:HGNC:20920]	HACD4	protein_coding	0.488114	0.0097725	0.115968	0.546218	0.00734506	0.0844659	0.597629	0.0161267	0.295135	M7
ENSG00000141384	TAF4B	TATA-box binding protein associated factor 4b [Source:HGNC Symbol;Acc:HGNC:11538]	TAF4B	protein_coding	-0.86407	0.00979565	0.116155	-0.926126	0.00801317	0.0881127	-0.937341	0.0270395	0.348989	M8
ENSG00000180098	TRNAU1AP	tRNA selenocysteine 1 associated protein 1 [Source:HGNC Symbol;Acc:HGNC:30813]	TRNAU1AP	protein_coding	0.167375	0.00980523	0.116181	0.155003	0.0110882	0.103678	0.170276	0.0303351	0.362985	M12
ENSG00000109756	RAPGEF2	Rap guanine nucleotide exchange factor 2 [Source:HGNC Symbol;Acc:HGNC:16854]	RAPGEF2	protein_coding	0.298755	0.00984723	0.116573	0.34904	0.00275506	0.054983	0.386276	0.00675799	0.229759	M7
ENSG00000128513	POT1	protection of telomeres 1 [Source:HGNC Symbol;Acc:HGNC:17284]	POT1	protein_coding	-0.160944	0.00985311	0.116573	-0.178799	0.00587523	0.0766642	-0.164521	0.038064	0.384274	M8
ENSG00000257742					-0.277076	0.0098642	0.116617	-0.329572	0.00316587	0.0582323	-0.223911	0.0935377	0.498525	M19
ENSG00000163923	RPL39L	ribosomal protein L39 like [Source:HGNC Symbol;Acc:HGNC:17094]	RPL39L	protein_coding	-0.449091	0.00988715	0.11673	-0.532908	0.00042954	0.0239804	-0.315692	0.120381	0.540829	M12
ENSG00000164007	CLDN19	claudin 19 [Source:HGNC Symbol;Acc:HGNC:2040]	CLDN19	protein_coding	-0.775257	0.00989579	0.11673	-0.675353	0.0178291	0.129903	-0.751548	0.0433708	0.399408	M7
ENSG00000074370	ATP2A3	ATPase sarcoplasmic/endoplasmic reticulum Ca2+ transporting 3 [Source:HGNC Symbol;Acc:HGNC:813]	ATP2A3	protein_coding	-1.28398	0.00989599	0.11673	-1.20681	0.00695605	0.0830458	-1.34281	0.0264581	0.346019	M8
ENSG00000114405	C3orf14	chromosome 3 open reading frame 14 [Source:HGNC Symbol;Acc:HGNC:25024]	C3orf14	protein_coding	0.589198	0.00990913	0.116797	0.571697	0.00899962	0.0927567	0.602037	0.0297766	0.360864	M14
ENSG00000213722	DDAH2	dimethylarginine dimethylaminohydrolase 2 [Source:HGNC Symbol;Acc:HGNC:2716]	DDAH2	protein_coding	0.17491	0.00992177	0.116859	0.163718	0.0132099	0.112628	0.198759	0.0160857	0.295135	M12
ENSG00000112290	WASF1	WASP family member 1 [Source:HGNC Symbol;Acc:HGNC:12732]	WASF1	protein_coding	-0.191535	0.00998409	0.117505	-0.189259	0.0097304	0.0966844	-0.178028	0.0463747	0.405966	M3
ENSG00000214944	ARHGEF28	Rho guanine nucleotide exchange factor 28 [Source:HGNC Symbol;Acc:HGNC:30322]	ARHGEF28	protein_coding	-1.33083	0.0100063	0.117678	-1.37657	0.00829594	0.0899025	-0.674	0.20799	0.634162	M3
ENSG00000169282	KCNAB1	potassium voltage-gated channel subfamily A member regulatory beta subunit 1 [Source:HGNC Symbol;Acc:HGNC:6228]	KCNAB1	protein_coding	-0.403143	0.0100316	0.117888	-0.452375	0.00440538	0.0669414	-0.196742	0.250869	0.67224	M19
ENSG00000177943	MAMDC4	MAM domain containing 4 [Source:HGNC Symbol;Acc:HGNC:24083]	MAMDC4	protein_coding	0.385233	0.0100395	0.117893	0.359074	0.0114373	0.105325	0.310479	0.0786883	0.475501	M19
ENSG00000146826	MAP11	microtubule associated protein 11 [Source:HGNC Symbol;Acc:HGNC:25604]	MAP11	protein_coding	0.225914	0.0100618	0.118066	0.228541	0.00844111	0.090668	0.261116	0.0172093	0.299009	M14
ENSG00000124224	PPP4R1L	protein phosphatase 4 regulatory subunit 1 like (pseudogene) [Source:HGNC Symbol;Acc:HGNC:15755]	PPP4R1L	transcribed_unprocessed_pseudogene	-0.321235	0.0100764	0.11807	-0.293953	0.0124072	0.109415	-0.309419	0.0408935	0.392234	M8
ENSG00000143870	PDIA6	protein disulfide isomerase family A member 6 [Source:HGNC Symbol;Acc:HGNC:30168]	PDIA6	protein_coding	-0.211038	0.010077	0.11807	-0.224705	0.00389707	0.0630422	-0.166546	0.0846051	0.483305	M13
ENSG00000184924	PTRHD1	peptidyl-tRNA hydrolase domain containing 1 [Source:HGNC Symbol;Acc:HGNC:33782]	PTRHD1	protein_coding	0.293554	0.0100916	0.11814	0.25853	0.00482063	0.0699273	0.353101	0.0105298	0.262642	M12
ENSG00000109654	TRIM2	tripartite motif containing 2 [Source:HGNC Symbol;Acc:HGNC:15974]	TRIM2	protein_coding	0.21368	0.0101024	0.11814	0.213028	0.00935527	0.0944662	0.237694	0.0192978	0.308984	M7
ENSG00000103496	STX4	syntaxin 4 [Source:HGNC Symbol;Acc:HGNC:11439]	STX4	protein_coding	0.191124	0.0101176	0.11814	0.234219	0.00331989	0.0600114	0.162714	0.102395	0.511524	M14
ENSG00000178502	KLHL11	kelch like family member 11 [Source:HGNC Symbol;Acc:HGNC:19008]	KLHL11	protein_coding	-0.358021	0.0101221	0.11814	-0.347703	0.00722506	0.0839673	-0.364242	0.0334169	0.371897	M7
ENSG00000102904	TSNAXIP1	translin associated factor X interacting protein 1 [Source:HGNC Symbol;Acc:HGNC:18586]	TSNAXIP1	protein_coding	0.719738	0.0101245	0.11814	0.831183	0.00895432	0.0924107	0.78987	0.03949	0.389927	M14
ENSG00000137992	DBT	dihydrolipoamide branched chain transacylase E2 [Source:HGNC Symbol;Acc:HGNC:2698]	DBT	protein_coding	-0.210271	0.010128	0.11814	-0.197098	0.0109649	0.103347	-0.188705	0.0546813	0.425884	M7
ENSG00000226562	CYP4F26P	cytochrome P450 family 4 subfamily F member 26, pseudogene [Source:HGNC Symbol;Acc:HGNC:39948]	CYP4F26P	lncRNA	-0.817156	0.0101428	0.118144	-0.915537	0.00772723	0.0865699	-1.27344	0.002076	0.153595	M5
ENSG00000153814	JAZF1	JAZF zinc finger 1 [Source:HGNC Symbol;Acc:HGNC:28917]	JAZF1	protein_coding	0.50555	0.0101457	0.118144	0.636082	0.0035988	0.0613258	0.635447	0.0252238	0.338869	M18
ENSG00000182158	CREB3L2	cAMP responsive element binding protein 3 like 2 [Source:HGNC Symbol;Acc:HGNC:23720]	CREB3L2	protein_coding	-0.467145	0.0101508	0.118144	-0.453537	0.0123992	0.109406	-0.195937	0.308598	0.713997	M3
ENSG00000188177	ZC3H6	zinc finger CCCH-type containing 6 [Source:HGNC Symbol;Acc:HGNC:24762]	ZC3H6	protein_coding	-0.350501	0.0101706	0.11821	-0.380632	0.00987862	0.0976032	-0.430903	0.0183561	0.307739	M7
ENSG00000188321	ZNF559	zinc finger protein 559 [Source:HGNC Symbol;Acc:HGNC:28197]	ZNF559	protein_coding	0.393409	0.0101715	0.11821	0.424459	0.00995344	0.0979128	0.547616	0.00683167	0.229759	M16
ENSG00000039523	RIPOR1	RHO family interacting cell polarization regulator 1 [Source:HGNC Symbol;Acc:HGNC:25836]	RIPOR1	protein_coding	0.381472	0.0102107	0.118547	0.414234	0.00285221	0.0558361	0.256112	0.131764	0.556544	M18
ENSG00000234432	AC092171.3	uncharacterized LOC100129484 [Source:NCBI gene;Acc:100129484]		lncRNA	0.46155	0.0102156	0.118547	0.520659	0.0100132	0.0979754	0.475553	0.0488792	0.412966	M11
ENSG00000141449	GREB1L	GREB1 like retinoic acid receptor coactivator [Source:HGNC Symbol;Acc:HGNC:31042]	GREB1L	protein_coding	-0.49302	0.0102403	0.118747	-0.531087	0.00954094	0.0953481	-0.423364	0.0805281	0.477711	M7
ENSG00000176903	PNMA1	PNMA family member 1 [Source:HGNC Symbol;Acc:HGNC:9158]	PNMA1	protein_coding	0.206235	0.0102637	0.118931	0.224986	0.00886482	0.0921291	0.24892	0.0192203	0.308984	M12
ENSG00000123360	PDE1B	phosphodiesterase 1B [Source:HGNC Symbol;Acc:HGNC:8775]	PDE1B	protein_coding	-0.977237	0.0102926	0.119178	-1.06888	0.0084458	0.090668	-0.821439	0.0711398	0.463422	M4
ENSG00000251050	AC112184.1	ring-box 1 (RBX1) pseudogene		processed_pseudogene	0.555808	0.0103157	0.119355	0.561246	0.00933809	0.0944662	0.702745	0.00748212	0.234882	M14
ENSG00000249087	ZNF436-AS1	ZNF436 antisense RNA 1 [Source:HGNC Symbol;Acc:HGNC:25122]	ZNF436-AS1	lncRNA	-0.403694	0.0103286	0.119355	-0.383947	0.00928366	0.094327	-0.445017	0.0187542	0.308577	M8
ENSG00000170558	CDH2	cadherin 2 [Source:HGNC Symbol;Acc:HGNC:1759]	CDH2	protein_coding	0.268526	0.0103311	0.119355	0.281842	0.00737601	0.0845986	0.208501	0.0837457	0.481887	M11
ENSG00000198805	PNP	purine nucleoside phosphorylase [Source:HGNC Symbol;Acc:HGNC:7892]	PNP	protein_coding	-0.342841	0.01034	0.119355	-0.406262	0.000551956	0.0268465	-0.344718	0.0394489	0.389765	M14
ENSG00000232527	LINC02802	long intergenic non-protein coding RNA 2802 [Source:HGNC Symbol;Acc:HGNC:54326]	LINC02802	lncRNA	-0.769906	0.0103458	0.119355	-0.796897	0.00655272	0.080713	-0.0337009	0.881588	0.968578	M4
ENSG00000120656	TAF12	TATA-box binding protein associated factor 12 [Source:HGNC Symbol;Acc:HGNC:11545]	TAF12	protein_coding	-0.223089	0.0103566	0.119393	-0.224166	0.00902673	0.0928534	-0.140096	0.151813	0.582098	M9
ENSG00000198732	SMOC1	SPARC related modular calcium binding 1 [Source:HGNC Symbol;Acc:HGNC:20318]	SMOC1	protein_coding	0.889229	0.0103872	0.119658	0.797776	0.0104425	0.10065	1.0601	0.0122323	0.277765	M13
ENSG00000115415	STAT1	signal transducer and activator of transcription 1 [Source:HGNC Symbol;Acc:HGNC:11362]	STAT1	protein_coding	-0.185736	0.0104068	0.119742	-0.201308	0.0016565	0.0435807	-0.0747928	0.314019	0.718859	M10
ENSG00000107863	ARHGAP21	Rho GTPase activating protein 21 [Source:HGNC Symbol;Acc:HGNC:23725]	ARHGAP21	protein_coding	0.447448	0.0104257	0.119742	0.48874	0.00360645	0.0613258	0.408963	0.0504033	0.41633	M18
ENSG00000233589	AL138789.1	novel transcript		lncRNA	-0.438903	0.0104364	0.119742	-0.466887	0.00954928	0.0953658	-0.38664	0.0652349	0.449513	M10
ENSG00000181915	ADO	2-aminoethanethiol dioxygenase [Source:HGNC Symbol;Acc:HGNC:23506]	ADO	protein_coding	0.317147	0.0104388	0.119742	0.270987	0.034951	0.180884	0.203086	0.192048	0.624457	M12
ENSG00000188322	SBK1	SH3 domain binding kinase 1 [Source:HGNC Symbol;Acc:HGNC:17699]	SBK1	protein_coding	0.310727	0.0104397	0.119742	0.326226	0.00471719	0.0692807	0.244569	0.0819149	0.480557	M18
ENSG00000112759	SLC29A1	solute carrier family 29 member 1 (Augustine blood group) [Source:HGNC Symbol;Acc:HGNC:11003]	SLC29A1	protein_coding	-0.335824	0.0104401	0.119742	-0.391925	0.00210171	0.0488226	-0.344259	0.0384574	0.385342	M3
ENSG00000099617	EFNA2	ephrin A2 [Source:HGNC Symbol;Acc:HGNC:3222]	EFNA2	protein_coding	0.232651	0.0104579	0.119776	0.234887	0.00863353	0.0911552	0.14842	0.140841	0.568247	M12
ENSG00000008441	NFIX	nuclear factor I X [Source:HGNC Symbol;Acc:HGNC:7788]	NFIX	protein_coding	1.54687	0.0104583	0.119776	1.5973	0.00914919	0.0934384	1.08642	0.124825	0.546121	M18
ENSG00000148798	INA	internexin neuronal intermediate filament protein alpha [Source:HGNC Symbol;Acc:HGNC:6057]	INA	protein_coding	0.955621	0.0104792	0.119807	1.0378	0.00275578	0.054983	0.763296	0.0768331	0.47251	M18
ENSG00000173452	TMEM196	transmembrane protein 196 [Source:HGNC Symbol;Acc:HGNC:22431]	TMEM196	protein_coding	1.1882	0.0104813	0.119807	1.26917	0.00387189	0.0628048	0.72693	0.160892	0.59401	M18
ENSG00000088256	GNA11	G protein subunit alpha 11 [Source:HGNC Symbol;Acc:HGNC:4379]	GNA11	protein_coding	0.255396	0.0104838	0.119807	0.265194	0.00828308	0.0898369	0.175439	0.11618	0.535084	M14
ENSG00000092841	MYL6	myosin light chain 6 [Source:HGNC Symbol;Acc:HGNC:7587]	MYL6	protein_coding	0.409681	0.0104955	0.119854	0.396949	0.00650933	0.0806408	0.444083	0.0191147	0.308577	M12
ENSG00000259820	AC083843.3	novel transcript		lncRNA	-0.32021	0.0105183	0.119891	-0.298978	0.0108047	0.1026	-0.24462	0.0836969	0.481887	M8
ENSG00000188629	ZNF177	zinc finger protein 177 [Source:HGNC Symbol;Acc:HGNC:12966]	ZNF177	protein_coding	0.511734	0.0105217	0.119891	0.593106	0.00608523	0.0780921	0.393985	0.116844	0.535764	M16
ENSG00000124216	SNAI1	snail family transcriptional repressor 1 [Source:HGNC Symbol;Acc:HGNC:11128]	SNAI1	protein_coding	-0.820846	0.0105224	0.119891	-0.852614	0.00849493	0.090763	-0.748108	0.0484411	0.412135	M3
ENSG00000177706	FAM20C	FAM20C golgi associated secretory pathway kinase [Source:HGNC Symbol;Acc:HGNC:22140]	FAM20C	protein_coding	0.678329	0.0105313	0.119891	0.700836	0.00618946	0.0785098	0.304601	0.278725	0.690307	M12
ENSG00000119630	PGF	placental growth factor [Source:HGNC Symbol;Acc:HGNC:8893]	PGF	protein_coding	-1.10372	0.0105368	0.119891	-1.08283	0.0117277	0.106185	-0.678902	0.162779	0.596098	M3
ENSG00000162959	MEMO1	mediator of cell motility 1 [Source:HGNC Symbol;Acc:HGNC:14014]	MEMO1	protein_coding	0.254688	0.0105581	0.120035	0.285636	0.00589789	0.0768139	0.172288	0.141785	0.568476	M7
ENSG00000166394	CYB5R2	cytochrome b5 reductase 2 [Source:HGNC Symbol;Acc:HGNC:24376]	CYB5R2	protein_coding	0.939238	0.0105658	0.120035	0.864216	0.0231488	0.147992	0.846927	0.0652828	0.449647	M12
ENSG00000099994	SUSD2	sushi domain containing 2 [Source:HGNC Symbol;Acc:HGNC:30667]	SUSD2	protein_coding	-1.05416	0.0105722	0.120035	-1.00021	0.0123751	0.109362	-0.578984	0.205319	0.63258	M4
ENSG00000112812	PRSS16	serine protease 16 [Source:HGNC Symbol;Acc:HGNC:9480]	PRSS16	protein_coding	-1.20397	0.0106501	0.120831	-1.31454	0.0069431	0.082954	-0.683127	0.190102	0.622444	M19
ENSG00000127527	EPS15L1	epidermal growth factor receptor pathway substrate 15 like 1 [Source:HGNC Symbol;Acc:HGNC:24634]	EPS15L1	protein_coding	0.155541	0.0106658	0.120923	0.158143	0.0075784	0.0856953	0.115574	0.102489	0.511524	M18
ENSG00000080200	CRYBG3	crystallin beta-gamma domain containing 3 [Source:HGNC Symbol;Acc:HGNC:34427]	CRYBG3	protein_coding	-0.384114	0.0106864	0.121069	-0.291414	0.0343702	0.179114	-0.213767	0.265387	0.680703	M3
ENSG00000100258	LMF2	lipase maturation factor 2 [Source:HGNC Symbol;Acc:HGNC:25096]	LMF2	protein_coding	-0.363189	0.010722	0.121385	-0.369922	0.0068707	0.082653	-0.00134346	0.989339	0.99725	M4
ENSG00000164081	TEX264	testis expressed 264, ER-phagy receptor [Source:HGNC Symbol;Acc:HGNC:30247]	TEX264	protein_coding	0.245181	0.0107602	0.12173	06:36:56.336000	0.00758848	0.0856953	0.182741	0.115492	0.534205	M14
ENSG00000168675	LDLRAD4	low density lipoprotein receptor class A domain containing 4 [Source:HGNC Symbol;Acc:HGNC:1224]	LDLRAD4	protein_coding	0.656957	0.0107767	0.12183	0.787655	0.00936341	0.0944674	0.785237	0.0342121	0.374259	M11
ENSG00000167291	TBC1D16	TBC1 domain family member 16 [Source:HGNC Symbol;Acc:HGNC:28356]	TBC1D16	protein_coding	0.295377	0.0108238	0.122184	0.317872	0.000992674	0.0350752	0.328244	0.0182804	0.307739	M17
ENSG00000141522	ARHGDIA	Rho GDP dissociation inhibitor alpha [Source:HGNC Symbol;Acc:HGNC:678]	ARHGDIA	protein_coding	0.318614	0.0108278	0.122184	0.29239	0.0151755	0.12054	0.310012	0.0339726	0.374125	M14
ENSG00000117791	2019-03-02	mitochondrial amidoxime reducing component 2 [Source:HGNC Symbol;Acc:HGNC:26064]	2019-03-02	protein_coding	-0.458738	0.0108313	0.122184	-0.449403	0.0116091	0.10577	-0.458666	0.0249028	0.337887	M8
ENSG00000137216	TMEM63B	transmembrane protein 63B [Source:HGNC Symbol;Acc:HGNC:17735]	TMEM63B	protein_coding	-0.260909	0.0108566	0.122382	-0.226735	0.013975	0.115064	-0.281203	0.0229635	0.328115	M7
ENSG00000115738	ID2	inhibitor of DNA binding 2 [Source:HGNC Symbol;Acc:HGNC:5361]	ID2	protein_coding	-0.965986	0.0108778	0.122463	-0.844679	0.0282344	0.162608	-0.712926	0.124854	0.546121	M3
ENSG00000112530	PACRG	parkin coregulated [Source:HGNC Symbol;Acc:HGNC:19152]	PACRG	protein_coding	0.606102	0.0108794	0.122463	0.687125	0.00708411	0.0835765	0.455422	0.119255	0.539125	M3
ENSG00000235609	AF127577.4	novel transcript		lncRNA	-0.539415	0.0108895	0.122473	-0.410294	0.0560662	0.228425	-0.562253	0.0518971	0.41855	M3
ENSG00000164056	SPRY1	sprouty RTK signaling antagonist 1 [Source:HGNC Symbol;Acc:HGNC:11269]	SPRY1	protein_coding	0.724798	0.0109067	0.122473	0.795837	0.00877064	0.0918382	0.735532	0.0423426	0.397677	M14
ENSG00000111276	CDKN1B	cyclin dependent kinase inhibitor 1B [Source:HGNC Symbol;Acc:HGNC:1785]	CDKN1B	protein_coding	-0.205418	0.0109182	0.122473	-0.202458	0.0111526	0.10412	-0.0762466	0.379125	0.759549	M13
ENSG00000149922	TBX6	T-box transcription factor 6 [Source:HGNC Symbol;Acc:HGNC:11605]	TBX6	protein_coding	-1.0298	0.0109207	0.122473	-1.00716	0.0106716	0.101837	-0.996866	0.0408323	0.392234	M8
ENSG00000163597	SNHG16	small nucleolar RNA host gene 16 [Source:HGNC Symbol;Acc:HGNC:44352]	SNHG16	lncRNA	-0.280045	0.0109239	0.122473	-0.311507	0.00954146	0.0953481	-0.411603	0.00485101	0.201707	M5
ENSG00000105698	USF2	upstream transcription factor 2, c-fos interacting [Source:HGNC Symbol;Acc:HGNC:12594]	USF2	protein_coding	0.14938	0.0109269	0.122473	0.16809	0.00571272	0.0754625	0.115634	0.09981	0.508373	M12
ENSG00000074603	DPP8	dipeptidyl peptidase 8 [Source:HGNC Symbol;Acc:HGNC:16490]	DPP8	protein_coding	-0.188213	0.0109399	0.122527	-0.184111	0.0120471	0.108115	-0.0762468	0.303248	0.708928	M7
ENSG00000167981	ZNF597	zinc finger protein 597 [Source:HGNC Symbol;Acc:HGNC:26573]	ZNF597	protein_coding	-0.312589	0.0109473	0.122527	-0.33001	0.00874305	0.0916711	-0.432211	0.0044853	0.196135	M7
ENSG00000100968	NFATC4	nuclear factor of activated T cells 4 [Source:HGNC Symbol;Acc:HGNC:7778]	NFATC4	protein_coding	-0.525113	0.0110041	0.123046	-0.493497	0.0162034	0.12412	-0.540728	0.0325027	0.370411	M8
ENSG00000117410	ATP6V0B	ATPase H+ transporting V0 subunit b [Source:HGNC Symbol;Acc:HGNC:861]	ATP6V0B	protein_coding	0.218941	0.0110093	0.123046	0.222451	0.0094372	0.0948944	0.140545	0.142432	0.568968	M12
ENSG00000235098	ANKRD65	ankyrin repeat domain 65 [Source:HGNC Symbol;Acc:HGNC:42950]	ANKRD65	protein_coding	-0.99526	0.01104	0.123302	-1.02182	0.00970858	0.0965284	-0.988732	0.03445	0.374929	M8
ENSG00000241288	LINC02614	long intergenic non-protein coding RNA 2614 [Source:HGNC Symbol;Acc:HGNC:54072]	LINC02614	lncRNA	-0.635027	0.0110657	0.123453	-0.547054	0.0242968	0.150864	-0.7097	0.0229862	0.328115	M8
ENSG00000123159	GIPC1	GIPC PDZ domain containing family member 1 [Source:HGNC Symbol;Acc:HGNC:1226]	GIPC1	protein_coding	0.273057	0.0110701	0.123453	0.288811	0.00990358	0.0977773	0.269661	0.0507068	0.41633	M12
ENSG00000120051	CFAP58	cilia and flagella associated protein 58 [Source:HGNC Symbol;Acc:HGNC:26676]	CFAP58	protein_coding	-0.999803	0.011082	0.123453	-1.02414	0.00946214	0.0949239	-1.233	0.00857072	0.244061	M3
ENSG00000166439	RNF169	ring finger protein 169 [Source:HGNC Symbol;Acc:HGNC:26961]	RNF169	protein_coding	-0.410954	0.0110848	0.123453	-0.4088	0.00864694	0.0911552	-0.363932	0.0633391	0.446089	M7
ENSG00000135778	NTPCR	nucleoside-triphosphatase, cancer-related [Source:HGNC Symbol;Acc:HGNC:28204]	NTPCR	protein_coding	-0.267524	0.0111291	0.123844	-0.333752	0.00380015	0.0624468	-0.30473	0.0412291	0.393776	M9
ENSG00000108262	GIT1	GIT ArfGAP 1 [Source:HGNC Symbol;Acc:HGNC:4272]	GIT1	protein_coding	0.133035	0.0111375	0.123844	0.145682	0.00296211	0.0568049	0.0829781	0.16461	0.597715	M18
ENSG00000100413	POLR3H	RNA polymerase III subunit H [Source:HGNC Symbol;Acc:HGNC:30349]	POLR3H	protein_coding	0.355629	0.0111436	0.123844	0.392524	0.0100386	0.0979754	0.339193	0.0582429	0.434344	M14
ENSG00000143622	RIT1	Ras like without CAAX 1 [Source:HGNC Symbol;Acc:HGNC:10023]	RIT1	protein_coding	0.211215	0.0111605	0.123946	0.221173	0.00862391	0.0911552	0.20375	0.0343979	0.37488	M13
ENSG00000160050	CCDC28B	coiled-coil domain containing 28B [Source:HGNC Symbol;Acc:HGNC:28163]	CCDC28B	protein_coding	0.215107	0.0111963	0.124255	0.217112	0.00976271	0.0968223	0.247603	0.016408	0.295135	M12
ENSG00000196511	TPK1	thiamin pyrophosphokinase 1 [Source:HGNC Symbol;Acc:HGNC:17358]	TPK1	protein_coding	-0.68771	0.0112266	0.124504	-0.744747	0.00457216	0.0681028	-0.481359	0.1246	0.546121	M4
ENSG00000215559	ANKRD20A11P	ankyrin repeat domain 20 family member A11, pseudogene [Source:HGNC Symbol;Acc:HGNC:42024]	ANKRD20A11P	transcribed_unprocessed_pseudogene	1.09648	0.0112552	0.124508	1.00662	0.0275935	0.160973	0.461981	0.374344	0.755932	M18
ENSG00000197852	INKA2	inka box actin regulator 2 [Source:HGNC Symbol;Acc:HGNC:28045]	INKA2	protein_coding	-0.396777	0.0112579	0.124508	-0.42212	0.0101436	0.0987968	-0.477658	0.0139963	0.284427	M8
ENSG00000261311					0.45999	0.0112614	0.124508	0.480112	0.00667391	0.0815304	0.288762	0.158581	0.59066	M18
ENSG00000267548					0.292402	0.0112623	0.124508	0.293445	0.0104175	0.100532	0.294646	0.03526	0.378259	M18
ENSG00000198945	L3MBTL3	L3MBTL histone methyl-lysine binding protein 3 [Source:HGNC Symbol;Acc:HGNC:23035]	L3MBTL3	protein_coding	0.176132	0.011272	0.124508	0.235927	0.0114941	0.105365	0.21351	0.0701195	0.462088	M11
ENSG00000196358	NTNG2	netrin G2 [Source:HGNC Symbol;Acc:HGNC:14288]	NTNG2	protein_coding	0.770016	0.0112743	0.124508	0.810955	0.00739203	0.0846498	0.535761	0.0716849	0.463422	M18
ENSG00000135766	EGLN1	egl-9 family hypoxia inducible factor 1 [Source:HGNC Symbol;Acc:HGNC:1232]	EGLN1	protein_coding	0.136907	0.011299	0.124692	0.130738	0.0140211	0.115263	0.157971	0.0172912	0.299841	M9
ENSG00000152904	GGPS1	geranylgeranyl diphosphate synthase 1 [Source:HGNC Symbol;Acc:HGNC:4249]	GGPS1	protein_coding	0.151812	0.0113363	0.12487	0.144308	0.0129793	0.111771	0.102994	0.135071	0.560229	M12
ENSG00000135740	SLC9A5	solute carrier family 9 member A5 [Source:HGNC Symbol;Acc:HGNC:11078]	SLC9A5	protein_coding	-0.620483	0.0113556	0.12487	-0.612116	0.0117518	0.106185	-0.408031	0.126346	0.548462	M8
ENSG00000083520	DIS3	DIS3 homolog, exosome endoribonuclease and 3'-5' exoribonuclease [Source:HGNC Symbol;Acc:HGNC:20604]	DIS3	protein_coding	-0.200999	0.0113577	0.12487	-0.204538	0.00951546	0.0953301	-0.227433	0.0187365	0.308577	M6
ENSG00000184009	ACTG1	actin gamma 1 [Source:HGNC Symbol;Acc:HGNC:144]	ACTG1	protein_coding	0.298353	0.0113625	0.12487	0.306587	0.00893003	0.0924102	0.274266	0.0519798	0.418642	M12
ENSG00000203871					0.363717	0.0113708	0.12487	0.377945	0.00729799	0.0844659	0.352762	0.0421337	0.397677	M7
ENSG00000103415	HMOX2	heme oxygenase 2 [Source:HGNC Symbol;Acc:HGNC:5014]	HMOX2	protein_coding	0.280772	0.0113737	0.12487	0.281531	0.00944789	0.0948944	0.182695	0.148822	0.576759	M12
ENSG00000054148	PHPT1	phosphohistidine phosphatase 1 [Source:HGNC Symbol;Acc:HGNC:30033]	PHPT1	protein_coding	0.261314	0.0113756	0.12487	0.20204	0.0170147	0.127561	0.141065	0.259492	0.676919	M12
ENSG00000233280					-0.613422	0.0113829	0.12487	-0.488253	0.0135687	0.113377	-0.377075	0.196347	0.62727	M7
ENSG00000138193	PLCE1	phospholipase C epsilon 1 [Source:HGNC Symbol;Acc:HGNC:17175]	PLCE1	protein_coding	0.612274	0.0113864	0.12487	0.657121	0.00733829	0.0844659	0.724583	0.0140778	0.284427	M17
ENSG00000144161	ZC3H8	zinc finger CCCH-type containing 8 [Source:HGNC Symbol;Acc:HGNC:30941]	ZC3H8	protein_coding	-0.196226	0.0113954	0.124882	-0.207362	0.0094689	0.0949239	-0.237377	0.0140776	0.284427	M8
ENSG00000168591	TMUB2	transmembrane and ubiquitin like domain containing 2 [Source:HGNC Symbol;Acc:HGNC:28459]	TMUB2	protein_coding	0.138976	0.0114159	0.125015	0.150558	0.00530778	0.0729253	0.114363	0.0833349	0.481887	M7
ENSG00000065154	OAT	ornithine aminotransferase [Source:HGNC Symbol;Acc:HGNC:8091]	OAT	protein_coding	0.396667	0.0114321	0.125015	0.409833	0.00847011	0.0907413	0.284219	0.115703	0.534764	M18
ENSG00000262246	CORO7	coronin 7 [Source:HGNC Symbol;Acc:HGNC:26161]	CORO7	protein_coding	0.344074	0.0114362	0.125015	0.342476	0.0113186	0.104677	0.253324	0.102667	0.511524	M18
ENSG00000169760	NLGN1	neuroligin 1 [Source:HGNC Symbol;Acc:HGNC:14291]	NLGN1	protein_coding	-0.556094	0.0114393	0.125015	-0.581758	0.0100406	0.0979754	-1.12913	4.07261e-06	0.0106967	M19
ENSG00000004766	VPS50	VPS50 subunit of EARP/GARPII complex [Source:HGNC Symbol;Acc:HGNC:25956]	VPS50	protein_coding	0.181314	0.0114538	0.125087	0.203131	0.00427246	0.0659449	0.182911	0.0410456	0.393157	M17
ENSG00000175356	SCUBE2	signal peptide, CUB domain and EGF like domain containing 2 [Source:HGNC Symbol;Acc:HGNC:30425]	SCUBE2	protein_coding	-1.04417	0.0114851	0.125327	-1.24488	0.0110491	0.103678	-1.21877	0.0404772	0.392234	M5
ENSG00000170271	FAXDC2	fatty acid hydroxylase domain containing 2 [Source:HGNC Symbol;Acc:HGNC:1334]	FAXDC2	protein_coding	-0.628243	0.0114917	0.125327	-0.581826	0.0153598	0.121028	-0.584568	0.050476	0.41633	M8
ENSG00000154642	C21orf91	chromosome 21 open reading frame 91 [Source:HGNC Symbol;Acc:HGNC:16459]	C21orf91	protein_coding	-0.279298	0.0115223	0.12553	-0.260974	0.0174277	0.12888	-0.184234	0.152386	0.582451	M19
ENSG00000160221	GATD3A	glutamine amidotransferase like class 1 domain containing 3A [Source:HGNC Symbol;Acc:HGNC:1273]	GATD3A	protein_coding	0.220172	0.0115263	0.12553	0.202147	0.00576832	0.0758859	0.232374	0.0281244	0.353147	M12
ENSG00000081913	PHLPP1	PH domain and leucine rich repeat protein phosphatase 1 [Source:HGNC Symbol;Acc:HGNC:20610]	PHLPP1	protein_coding	0.563093	0.0115379	0.125532	0.590999	0.00684264	0.0826219	0.543932	0.0433249	0.399408	M18
ENSG00000164022	AIMP1	aminoacyl tRNA synthetase complex interacting multifunctional protein 1 [Source:HGNC Symbol;Acc:HGNC:10648]	AIMP1	protein_coding	-0.247211	0.0115424	0.125532	-0.271204	0.00384778	0.0626417	-0.235223	0.0469931	0.406042	M19
ENSG00000142556	ZNF614	zinc finger protein 614 [Source:HGNC Symbol;Acc:HGNC:24722]	ZNF614	protein_coding	-0.205379	0.0115625	0.12565	-0.194357	0.00709066	0.0835765	-0.314991	0.00131772	0.129752	M15
ENSG00000099889	ARVCF	ARVCF delta catenin family member [Source:HGNC Symbol;Acc:HGNC:728]	ARVCF	protein_coding	0.247471	0.0115733	0.12565	0.249899	0.00974929	0.096811	0.130596	0.220488	0.645503	M18
ENSG00000115935	WIPF1	WAS/WASL interacting protein family member 1 [Source:HGNC Symbol;Acc:HGNC:12736]	WIPF1	protein_coding	-0.257975	0.0115837	0.12565	-0.293149	0.00893259	0.0924102	-0.25499	0.0583076	0.434344	M19
ENSG00000228623	ZNF883	zinc finger protein 883 [Source:HGNC Symbol;Acc:HGNC:27271]	ZNF883	transcribed_unprocessed_pseudogene	0.669759	0.011596	0.12565	0.674776	0.0103584	0.100305	0.44377	0.146021	0.572566	M11
ENSG00000238274					0.61953	0.0115975	0.12565	0.639284	0.00717402	0.0838067	0.249191	0.336872	0.733167	M18
ENSG00000168016	TRANK1	tetratricopeptide repeat and ankyrin repeat containing 1 [Source:HGNC Symbol;Acc:HGNC:29011]	TRANK1	protein_coding	-0.944742	0.0116011	0.12565	-0.7641	0.027338	0.160395	-0.800894	0.0895025	0.491967	M3
ENSG00000135144	DTX1	deltex E3 ubiquitin ligase 1 [Source:HGNC Symbol;Acc:HGNC:3060]	DTX1	protein_coding	0.990173	0.0116681	0.126238	1.09638	0.00175805	0.044779	1.10518	0.0139104	0.283793	M18
ENSG00000078403	MLLT10	MLLT10 histone lysine methyltransferase DOT1L cofactor [Source:HGNC Symbol;Acc:HGNC:16063]	MLLT10	protein_coding	0.2177	0.0116756	0.126238	0.203871	0.0208612	0.140613	0.200484	0.06197	0.441426	M18
ENSG00000176225	RTTN	rotatin [Source:HGNC Symbol;Acc:HGNC:18654]	RTTN	protein_coding	-0.241224	0.0116864	0.126238	-0.271064	0.00618029	0.0785098	-0.195109	0.0973843	0.503672	M10
ENSG00000111554	MDM1	Mdm1 nuclear protein [Source:HGNC Symbol;Acc:HGNC:29917]	MDM1	protein_coding	-0.17944	0.0116946	0.126238	-0.192411	0.00503602	0.0716916	-0.0961842	0.213149	0.639593	M8
ENSG00000156531	PHF6	PHD finger protein 6 [Source:HGNC Symbol;Acc:HGNC:18145]	PHF6	protein_coding	-0.242045	0.0116954	0.126238	-0.268227	0.00387374	0.0628048	-0.223913	0.047704	0.409014	M10
ENSG00000166349	RAG1	recombination activating 1 [Source:HGNC Symbol;Acc:HGNC:9831]	RAG1	protein_coding	-0.441758	0.0117065	0.126272	-0.493303	0.00511983	0.0720273	-0.53045	0.016312	0.295135	M7
ENSG00000254615	AC027031.2	novel transcript		lncRNA	-0.507587	0.0117515	0.12667	-0.539256	0.00412958	0.0650628	-0.234661	0.271176	0.685068	M9
ENSG00000108256	NUFIP2	nuclear FMR1 interacting protein 2 [Source:HGNC Symbol;Acc:HGNC:17634]	NUFIP2	protein_coding	-0.321526	0.0117724	0.126809	-0.342732	0.0108429	0.102874	-0.392683	0.0210953	0.318517	M8
ENSG00000101654	RNMT	RNA guanine-7 methyltransferase [Source:HGNC Symbol;Acc:HGNC:10075]	RNMT	protein_coding	-0.284161	0.0117811	0.126816	-0.268796	0.00548333	0.0742304	-0.16792	0.165834	0.598397	M8
ENSG00000153391	INO80C	INO80 complex subunit C [Source:HGNC Symbol;Acc:HGNC:26994]	INO80C	protein_coding	0.245056	0.0117979	0.12691	0.203049	0.0113262	0.104686	0.249834	0.0347511	0.376374	M12
ENSG00000145217	SLC26A1	solute carrier family 26 member 1 [Source:HGNC Symbol;Acc:HGNC:10993]	SLC26A1	protein_coding	0.706588	0.011807	0.126921	0.823175	0.0032183	0.058905	0.326397	0.286671	0.696896	M17
ENSG00000100425	BRD1	bromodomain containing 1 [Source:HGNC Symbol;Acc:HGNC:1102]	BRD1	protein_coding	-0.368079	0.0118463	0.127231	-0.36002	0.0128262	0.111182	0.0057235	0.943929	0.984786	M4
ENSG00000108669	CYTH1	cytohesin 1 [Source:HGNC Symbol;Acc:HGNC:9501]	CYTH1	protein_coding	0.212546	0.011854	0.127231	0.204626	0.0157824	0.12265	0.268631	0.0112018	0.267494	M18
ENSG00000171703	TCEA2	transcription elongation factor A2 [Source:HGNC Symbol;Acc:HGNC:11614]	TCEA2	protein_coding	0.20438	0.01186	0.127231	0.197028	0.0134429	0.112983	0.147452	0.117298	0.536407	M12
ENSG00000146232	NFKBIE	NFKB inhibitor epsilon [Source:HGNC Symbol;Acc:HGNC:7799]	NFKBIE	protein_coding	0.316045	0.0118744	0.127299	0.265268	0.0450502	0.206072	0.104083	0.480726	0.813693	M12
ENSG00000198440	ZNF583	zinc finger protein 583 [Source:HGNC Symbol;Acc:HGNC:26427]	ZNF583	protein_coding	0.44848	0.0118873	0.12735	0.429937	0.0171043	0.12799	0.239642	0.247827	0.669898	M18
ENSG00000100614	PPM1A	protein phosphatase, Mg2+/Mn2+ dependent 1A [Source:HGNC Symbol;Acc:HGNC:9275]	PPM1A	protein_coding	-0.207258	0.0119009	0.127386	-0.208795	0.00996879	0.0979415	-0.161279	0.100444	0.509249	M5
ENSG00000196581	AJAP1	adherens junctions associated protein 1 [Source:HGNC Symbol;Acc:HGNC:30801]	AJAP1	protein_coding	-1.06943	0.0119148	0.127386	-1.00425	0.0104987	0.101007	-0.764138	0.118175	0.537202	M4
ENSG00000179632	MAF1	MAF1 homolog, negative regulator of RNA polymerase III [Source:HGNC Symbol;Acc:HGNC:24966]	MAF1	protein_coding	0.137057	0.0119149	0.127386	0.135668	0.0106357	0.101704	0.103612	0.104572	0.516273	M12
ENSG00000128654	MTX2	metaxin 2 [Source:HGNC Symbol;Acc:HGNC:7506]	MTX2	protein_coding	-0.218209	0.0119471	0.127598	-0.217697	0.00992081	0.0977773	-0.130019	0.201067	0.63082	M12
ENSG00000164161	HHIP	hedgehog interacting protein [Source:HGNC Symbol;Acc:HGNC:14866]	HHIP	protein_coding	-0.649963	0.0119586	0.127598	-0.647587	0.0117443	0.106185	-0.593468	0.0530592	0.421877	M13
ENSG00000152104	PTPN14	protein tyrosine phosphatase non-receptor type 14 [Source:HGNC Symbol;Acc:HGNC:9647]	PTPN14	protein_coding	-0.477146	0.0119591	0.127598	-0.445067	0.0159133	0.123172	-0.28642	0.184554	0.618684	M7
ENSG00000260257	AL035071.1	novel transcript		lncRNA	0.270852	0.0119774	0.127707	0.234438	0.0195026	0.135866	0.235208	0.0702576	0.462099	M12
ENSG00000047579	DTNBP1	dystrobrevin binding protein 1 [Source:HGNC Symbol;Acc:HGNC:17328]	DTNBP1	protein_coding	0.224227	0.0119921	0.127732	0.254313	0.00645147	0.080307	0.177252	0.108864	0.523206	M14
ENSG00000106211	HSPB1	heat shock protein family B (small) member 1 [Source:HGNC Symbol;Acc:HGNC:5246]	HSPB1	protein_coding	-0.493546	0.011996	0.127732	-0.45918	0.0246828	0.152241	-0.31897	0.19331	0.625794	M9
ENSG00000026652	AGPAT4	1-acylglycerol-3-phosphate O-acyltransferase 4 [Source:HGNC Symbol;Acc:HGNC:20885]	AGPAT4	protein_coding	0.196874	0.0120066	0.127732	0.232818	0.00156042	0.0421794	0.220243	0.0234372	0.330633	M17
ENSG00000135341	MAP3K7	mitogen-activated protein kinase kinase kinase 7 [Source:HGNC Symbol;Acc:HGNC:6859]	MAP3K7	protein_coding	-0.186941	0.0120121	0.127732	-0.20491	0.00601144	0.0774977	-0.102515	0.214522	0.640978	M19
ENSG00000235162	C12orf75	chromosome 12 open reading frame 75 [Source:HGNC Symbol;Acc:HGNC:35164]	C12orf75	protein_coding	0.589308	0.0120266	0.1278	0.524607	0.0175366	0.129197	0.418037	0.121564	0.543392	M9
ENSG00000163132	MSX1	msh homeobox 1 [Source:HGNC Symbol;Acc:HGNC:7391]	MSX1	protein_coding	-1.76314	0.0120579	0.128041	-1.6824	0.0181241	0.131038	-1.27324	0.132656	0.557918	M3
ENSG00000104427	ZC2HC1A	zinc finger C2HC-type containing 1A [Source:HGNC Symbol;Acc:HGNC:24277]	ZC2HC1A	protein_coding	0.339074	0.0120714	0.128041	0.375741	0.00141273	0.0407618	0.333835	0.0380077	0.384274	M17
ENSG00000239014	SNORD108	small nucleolar RNA, C/D box 108 [Source:HGNC Symbol;Acc:HGNC:32772]	SNORD108	snoRNA	-0.400232	0.0120736	0.128041	-0.381155	0.00806543	0.0882048	-0.329779	0.0827374	0.481484	M7
ENSG00000182742	HOXB4	homeobox B4 [Source:HGNC Symbol;Acc:HGNC:5115]	HOXB4	protein_coding	-1.20991	0.0120917	0.128098	-1.13173	0.0203884	0.139152	-1.43514	0.0116702	0.274493	M19
ENSG00000058404	CAMK2B	calcium/calmodulin dependent protein kinase II beta [Source:HGNC Symbol;Acc:HGNC:1461]	CAMK2B	protein_coding	0.941226	0.0121056	0.128098	1.0727	0.000511141	0.0258175	0.749233	0.0789491	0.475501	M18
ENSG00000261716	HIST2H2BC	histone cluster 2 H2B family member c (pseudogene) [Source:HGNC Symbol;Acc:HGNC:20516]	HIST2H2BC	transcribed_unprocessed_pseudogene	-0.491474	0.0121115	0.128098	-0.410292	0.0196732	0.136337	-0.488074	0.043592	0.400174	M8
ENSG00000186395	KRT10	keratin 10 [Source:HGNC Symbol;Acc:HGNC:6413]	KRT10	protein_coding	0.284494	0.0121167	0.128098	0.271627	0.0128038	0.111165	0.223043	0.0944776	0.499722	M12
ENSG00000102174	PHEX	phosphate regulating endopeptidase homolog X-linked [Source:HGNC Symbol;Acc:HGNC:8918]	PHEX	protein_coding	0.921969	0.0121197	0.128098	0.837144	0.0218893	0.143738	0.530435	0.20379	0.631588	M18
ENSG00000152128	TMEM163	transmembrane protein 163 [Source:HGNC Symbol;Acc:HGNC:25380]	TMEM163	protein_coding	0.691655	0.0121579	0.128406	0.786875	0.00213196	0.0491911	0.773485	0.020284	0.314003	M18
ENSG00000152332	UHMK1	U2AF homology motif kinase 1 [Source:HGNC Symbol;Acc:HGNC:19683]	UHMK1	protein_coding	-0.299635	0.0121651	0.128406	-0.305578	0.0103988	0.100426	-0.314458	0.0348682	0.376878	M8
ENSG00000130254	SAFB2	scaffold attachment factor B2 [Source:HGNC Symbol;Acc:HGNC:21605]	SAFB2	protein_coding	0.175958	0.0121788	0.128462	0.167427	0.0160154	0.123483	0.121378	0.140162	0.567118	M19
ENSG00000196361	ELAVL3	ELAV like RNA binding protein 3 [Source:HGNC Symbol;Acc:HGNC:3314]	ELAVL3	protein_coding	0.869512	0.0121867	0.128462	0.880081	0.00939858	0.0947009	0.462083	0.235346	0.658006	M18
ENSG00000119283	TRIM67	tripartite motif containing 67 [Source:HGNC Symbol;Acc:HGNC:31859]	TRIM67	protein_coding	1.36928	0.0122198	0.12868	1.45099	0.00441897	0.0669573	1.11996	0.0712609	0.463422	M18
ENSG00000189159	JPT1	Jupiter microtubule associated homolog 1 [Source:HGNC Symbol;Acc:HGNC:14569]	JPT1	protein_coding	0.318021	0.0122263	0.12868	0.252331	0.0501214	0.218059	0.204188	0.215884	0.642135	M12
ENSG00000137285	TUBB2B	tubulin beta 2B class IIb [Source:HGNC Symbol;Acc:HGNC:30829]	TUBB2B	protein_coding	0.403385	0.0122395	0.12868	0.37698	0.0202885	0.138764	0.249009	0.187196	0.620981	M18
ENSG00000267370	AC008752.3	zinc finger protein 420 (ZNF420) pseudogene		unprocessed_pseudogene	-0.402412	0.01224	0.12868	-0.401273	0.0118157	0.106585	-0.605636	0.0014717	0.136544	M7
ENSG00000105671	DDX49	DEAD-box helicase 49 [Source:HGNC Symbol;Acc:HGNC:18684]	DDX49	protein_coding	0.302682	0.0122517	0.128716	0.295647	0.0112102	0.104143	0.210598	0.125197	0.546684	M12
ENSG00000196154	S100A4	S100 calcium binding protein A4 [Source:HGNC Symbol;Acc:HGNC:10494]	S100A4	protein_coding	-0.791213	0.0122736	0.12886	-0.832239	0.00952723	0.0953481	-0.514318	0.153333	0.583805	M4
ENSG00000049245	VAMP3	vesicle associated membrane protein 3 [Source:HGNC Symbol;Acc:HGNC:12644]	VAMP3	protein_coding	-0.355438	0.0123098	0.129154	-0.399638	0.000964581	0.034626	-0.296336	0.0536328	0.423394	M3
ENSG00000106948	AKNA	AT-hook transcription factor [Source:HGNC Symbol;Acc:HGNC:24108]	AKNA	protein_coding	-0.333716	0.0123235	0.129212	-0.315304	0.0111615	0.104141	-0.348978	0.0225448	0.326247	M8
ENSG00000179454	KLHL28	kelch like family member 28 [Source:HGNC Symbol;Acc:HGNC:19741]	KLHL28	protein_coding	-0.268207	0.0123494	0.129258	-0.22116	0.00630858	0.0793431	-0.197445	0.122474	0.54445	M7
ENSG00000105996	HOXA2	homeobox A2 [Source:HGNC Symbol;Acc:HGNC:5103]	HOXA2	protein_coding	0.49089	0.0123578	0.129258	0.474884	0.00991141	0.0977773	0.818848	0.000252648	0.0640043	M12
ENSG00000132932	ATP8A2	ATPase phospholipid transporting 8A2 [Source:HGNC Symbol;Acc:HGNC:13533]	ATP8A2	protein_coding	0.948847	0.0123597	0.129258	0.990578	0.00420287	0.0655773	0.646476	0.13929	0.566619	M18
ENSG00000212172	RNU1-149P	RNA, U1 small nuclear 149, pseudogene [Source:HGNC Symbol;Acc:HGNC:48491]	RNU1-149P	snRNA	0.653139	0.0123607	0.129258	0.684693	0.00921547	0.0938157	0.640782	0.0414368	0.394802	M18
ENSG00000125386	FAM193A	family with sequence similarity 193 member A [Source:HGNC Symbol;Acc:HGNC:16822]	FAM193A	protein_coding	0.174117	0.0123805	0.129345	0.19412	0.00337308	0.0603705	0.168979	0.0454389	0.405277	M17
ENSG00000090612	ZNF268	zinc finger protein 268 [Source:HGNC Symbol;Acc:HGNC:13061]	ZNF268	protein_coding	0.214791	0.0123854	0.129345	0.223391	0.0100249	0.0979754	0.278401	0.00942631	0.250924	M14
ENSG00000237094	AL732372.2	pseudogene similar to part of septin 14 SEPT14		transcribed_unprocessed_pseudogene	-0.671143	0.012412	0.129536	-0.545621	0.016346	0.124736	-0.956451	0.00362826	0.182677	M7
ENSG00000175348	TMEM9B	TMEM9 domain family member B [Source:HGNC Symbol;Acc:HGNC:1168]	TMEM9B	protein_coding	0.3134	0.0124474	0.129781	0.326256	0.0100255	0.0979754	0.277155	0.0610419	0.441426	M18
ENSG00000106868	SUSD1	sushi domain containing 1 [Source:HGNC Symbol;Acc:HGNC:25413]	SUSD1	protein_coding	0.806862	0.012458	0.129781	0.839581	0.00785427	0.0873827	0.517143	0.145622	0.571856	M18
ENSG00000106460	TMEM106B	transmembrane protein 106B [Source:HGNC Symbol;Acc:HGNC:22407]	TMEM106B	protein_coding	-0.318363	0.0124601	0.129781	-0.281135	0.0222233	0.144837	-0.195302	0.186013	0.620003	M8
ENSG00000244486	SCARF2	scavenger receptor class F member 2 [Source:HGNC Symbol;Acc:HGNC:19869]	SCARF2	protein_coding	0.349861	0.0124812	0.129915	0.371114	0.00772531	0.0865699	0.14783	0.313571	0.718251	M12
ENSG00000155254	MARVELD1	MARVEL domain containing 1 [Source:HGNC Symbol;Acc:HGNC:28674]	MARVELD1	protein_coding	-0.541176	0.0125484	0.130528	-0.529393	0.014503	0.117267	-0.412209	0.11071	0.527122	M3
ENSG00000135929	CYP27A1	cytochrome P450 family 27 subfamily A member 1 [Source:HGNC Symbol;Acc:HGNC:2605]	CYP27A1	protein_coding	-0.770206	0.0125806	0.130777	-0.726428	0.0161927	0.12412	-0.907866	0.0137667	0.283793	M19
ENSG00000139173	TMEM117	transmembrane protein 117 [Source:HGNC Symbol;Acc:HGNC:25308]	TMEM117	protein_coding	0.473364	0.0126126	0.130952	0.45908	0.013145	0.112493	0.493265	0.0246124	0.336398	M13
ENSG00000227603					-0.45035	0.0126229	0.130952	-0.440723	0.0109576	0.10334	-0.504926	0.0217778	0.320739	M8
ENSG00000213699	SLC35F6	solute carrier family 35 member F6 [Source:HGNC Symbol;Acc:HGNC:26055]	SLC35F6	protein_coding	0.361436	0.0126319	0.130952	0.346721	0.0122416	0.108961	0.270511	0.0932035	0.498366	M17
ENSG00000189190	ZNF600	zinc finger protein 600 [Source:HGNC Symbol;Acc:HGNC:30951]	ZNF600	protein_coding	-0.687993	0.0126401	0.130952	-0.688679	0.012245	0.108961	-1.24292	1.29553e-05	0.0276871	M4
ENSG00000186642	PDE2A	phosphodiesterase 2A [Source:HGNC Symbol;Acc:HGNC:8777]	PDE2A	protein_coding	0.71795	0.0126433	0.130952	0.758556	0.00303282	0.057445	0.773967	0.00843994	0.244061	M2
ENSG00000186073	C15orf41	chromosome 15 open reading frame 41 [Source:HGNC Symbol;Acc:HGNC:26929]	C15orf41	protein_coding	0.304494	0.0126473	0.130952	0.316959	0.00880075	0.0920385	0.424327	0.00337585	0.176434	M18
ENSG00000188643	S100A16	S100 calcium binding protein A16 [Source:HGNC Symbol;Acc:HGNC:20441]	S100A16	protein_coding	1.0858	0.0126572	0.130968	1.01681	0.0191874	0.134508	1.07283	0.0411144	0.393157	M18
ENSG00000131979	GCH1	GTP cyclohydrolase 1 [Source:HGNC Symbol;Acc:HGNC:4193]	GCH1	protein_coding	0.646169	0.0126982	0.131255	0.853786	0.0208339	0.140613	1.07851	0.0166428	0.295352	M3
ENSG00000186187	ZNRF1	zinc and ring finger 1 [Source:HGNC Symbol;Acc:HGNC:18452]	ZNRF1	protein_coding	0.240796	0.0127016	0.131255	0.239172	0.0124688	0.109689	0.174889	0.11989	0.540368	M14
ENSG00000151090	THRB	thyroid hormone receptor beta [Source:HGNC Symbol;Acc:HGNC:11799]	THRB	protein_coding	1.02992	0.0127241	0.131355	0.910569	0.0392628	0.191858	0.560468	0.278173	0.690292	M18
ENSG00000132938	MTUS2	microtubule associated scaffold protein 2 [Source:HGNC Symbol;Acc:HGNC:20595]	MTUS2	protein_coding	1.12565	0.0127279	0.131355	1.40553	0.00136914	0.0406694	1.6802	0.00355955	0.181537	M18
ENSG00000146540	C7orf50	chromosome 7 open reading frame 50 [Source:HGNC Symbol;Acc:HGNC:22421]	C7orf50	protein_coding	0.32154	0.0127415	0.131409	0.320494	0.00906203	0.0928534	0.180542	0.188682	0.621979	M12
ENSG00000073578	SDHA	succinate dehydrogenase complex flavoprotein subunit A [Source:HGNC Symbol;Acc:HGNC:10680]	SDHA	protein_coding	-0.159159	0.0127891	0.131764	-0.202759	0.00356098	0.0612648	-0.199943	0.031566	0.366309	M9
ENSG00000169744	LDB2	LIM domain binding 2 [Source:HGNC Symbol;Acc:HGNC:6533]	LDB2	protein_coding	-0.445279	0.0128031	0.131764	-0.433026	0.0156801	0.122328	-0.441505	0.0254878	0.339529	M3
ENSG00000104880	ARHGEF18	Rho/Rac guanine nucleotide exchange factor 18 [Source:HGNC Symbol;Acc:HGNC:17090]	ARHGEF18	protein_coding	0.193956	0.0128077	0.131764	0.195735	0.011149	0.10412	0.163024	0.0785281	0.475501	M12
ENSG00000236540	AC006547.1	novel transcript, antisense to C22orf25		lncRNA	0.45114	0.0128215	0.131764	0.451985	0.0120582	0.108118	0.161354	0.378607	0.759286	M18
ENSG00000168286	THAP11	THAP domain containing 11 [Source:HGNC Symbol;Acc:HGNC:23194]	THAP11	protein_coding	0.155991	0.0128226	0.131764	0.152965	0.01282	0.111182	0.101409	0.1604	0.593232	M12
ENSG00000196405	EVL	Enah/Vasp-like [Source:HGNC Symbol;Acc:HGNC:20234]	EVL	protein_coding	0.195766	0.0128272	0.131764	0.205981	0.0046511	0.0686941	0.109535	0.189482	0.622222	M18
ENSG00000147202	DIAPH2	diaphanous related formin 2 [Source:HGNC Symbol;Acc:HGNC:2877]	DIAPH2	protein_coding	-0.360799	0.0128344	0.131764	-0.39192	0.00962179	0.0959075	-0.577046	0.00148163	0.136544	M7
ENSG00000141627	DYM	dymeclin [Source:HGNC Symbol;Acc:HGNC:21317]	DYM	protein_coding	-0.191009	0.0128823	0.132169	-0.170836	0.0152724	0.120871	-0.150294	0.0910866	0.495832	M2
ENSG00000105248	YJU2	YJU2 splicing factor homolog [Source:HGNC Symbol;Acc:HGNC:25518]	YJU2	protein_coding	0.270273	0.0128965	0.132228	0.239877	0.013838	0.114411	0.219884	0.0898624	0.493326	M12
ENSG00000255710	AP003170.1	interferon stimulated exonuclease gene 20kDa-like 2 (ISG20L2) pseudogene		processed_pseudogene	-0.498381	0.0129312	0.132336	-0.460101	0.00966885	0.0963157	-0.457582	0.050152	0.415905	M7
ENSG00000182154	MRPL41	mitochondrial ribosomal protein L41 [Source:HGNC Symbol;Acc:HGNC:14492]	MRPL41	protein_coding	0.265787	0.0129326	0.132336	0.220239	0.00799063	0.088059	0.187679	0.130156	0.55496	M12
ENSG00000132386	SERPINF1	serpin family F member 1 [Source:HGNC Symbol;Acc:HGNC:8824]	SERPINF1	protein_coding	-0.642089	0.0129347	0.132336	-0.581881	0.0251417	0.15351	-0.536694	0.0907572	0.495236	M3
ENSG00000149499	EML3	EMAP like 3 [Source:HGNC Symbol;Acc:HGNC:26666]	EML3	protein_coding	-0.327807	0.0129484	0.132336	-0.346665	0.00858863	0.0911436	-0.210243	0.163561	0.597071	M8
ENSG00000106258	CYP3A5	cytochrome P450 family 3 subfamily A member 5 [Source:HGNC Symbol;Acc:HGNC:2638]	CYP3A5	protein_coding	-0.417568	0.0129517	0.132336	-0.378089	0.00532954	0.0729674	-0.574722	0.00497854	0.202668	M7
ENSG00000130821	SLC6A8	solute carrier family 6 member 8 [Source:HGNC Symbol;Acc:HGNC:11055]	SLC6A8	protein_coding	0.397405	0.0129595	0.132336	0.402676	0.00905994	0.0928534	0.226103	0.2144	0.640978	M18
ENSG00000075303	SLC25A40	solute carrier family 25 member 40 [Source:HGNC Symbol;Acc:HGNC:29680]	SLC25A40	protein_coding	-0.246816	0.0129657	0.132336	-0.301442	0.00344451	0.0604458	-0.278248	0.0327656	0.370411	M10
ENSG00000204673	AKT1S1	AKT1 substrate 1 [Source:HGNC Symbol;Acc:HGNC:28426]	AKT1S1	protein_coding	0.169561	0.0129781	0.132376	0.188392	0.00896325	0.0924424	0.163604	0.0608159	0.441426	M14
ENSG00000150625	GPM6A	glycoprotein M6A [Source:HGNC Symbol;Acc:HGNC:4460]	GPM6A	protein_coding	0.539446	0.0129875	0.132387	0.551043	0.0110695	0.103678	0.306217	0.204749	0.632303	M18
ENSG00000261643					0.408424	0.013037	0.132805	0.395904	0.0155265	0.121672	0.185791	0.297308	0.705322	M19
ENSG00000134330	IAH1	isoamyl acetate hydrolyzing esterase 1 (putative) [Source:HGNC Symbol;Acc:HGNC:27696]	IAH1	protein_coding	-0.690281	0.0130553	0.132853	-0.749247	0.0120369	0.108085	-0.963634	0.00883122	0.246757	M13
ENSG00000164237	CMBL	carboxymethylenebutenolidase homolog [Source:HGNC Symbol;Acc:HGNC:25090]	CMBL	protein_coding	-0.416766	0.0130594	0.132853	-0.43592	0.00796051	0.0879921	-0.477629	0.018995	0.308577	M5
ENSG00000177981	ASB8	ankyrin repeat and SOCS box containing 8 [Source:HGNC Symbol;Acc:HGNC:17183]	ASB8	protein_coding	0.247764	0.013067	0.132853	0.255955	0.00935172	0.0944662	0.23965	0.0465259	0.405966	M18
ENSG00000242622	AC092910.3	novel transcript		lncRNA	-0.313932	0.0130841	0.132942	-0.285329	0.0252367	0.15391	-0.298471	0.0534005	0.423331	M4
ENSG00000010810	FYN	FYN proto-oncogene, Src family tyrosine kinase [Source:HGNC Symbol;Acc:HGNC:4037]	FYN	protein_coding	0.285002	0.0131078	0.133096	0.284684	0.0125999	0.110329	0.215725	0.105623	0.51772	M18
ENSG00000197077	KIAA1671	KIAA1671 [Source:HGNC Symbol;Acc:HGNC:29345]	KIAA1671	protein_coding	-0.378767	0.0131221	0.133156	-0.335683	0.0131488	0.112493	-0.350891	0.0573168	0.432592	M7
ENSG00000176406	RIMS2	regulating synaptic membrane exocytosis 2 [Source:HGNC Symbol;Acc:HGNC:17283]	RIMS2	protein_coding	0.594024	0.0131437	0.13329	0.599079	0.0108561	0.102937	0.685188	0.0196125	0.311881	M11
ENSG00000221949	LINC01465	long intergenic non-protein coding RNA 1465 [Source:HGNC Symbol;Acc:HGNC:26364]	LINC01465	lncRNA	-0.827744	0.0131723	0.133494	-0.75084	0.0279084	0.161397	-0.916745	0.0288263	0.356853	M3
ENSG00000006114					0.153273	0.0131976	0.133664	0.175138	0.00482352	0.0699273	0.145562	0.0611829	0.441426	M17
ENSG00000130052	STARD8	StAR related lipid transfer domain containing 8 [Source:HGNC Symbol;Acc:HGNC:19161]	STARD8	protein_coding	-1.17316	0.0132107	0.13371	-1.14183	0.0139679	0.115064	-0.623662	0.213694	0.640349	M3
ENSG00000185737	NRG3	neuregulin 3 [Source:HGNC Symbol;Acc:HGNC:7999]	NRG3	protein_coding	1.07564	0.0132377	0.133898	1.26747	0.000974542	0.0347676	0.54058	0.259498	0.676919	M18
ENSG00000181722	ZBTB20	zinc finger and BTB domain containing 20 [Source:HGNC Symbol;Acc:HGNC:13503]	ZBTB20	protein_coding	0.446051	0.013265	0.13401	0.425565	0.0189296	0.133772	0.297346	0.137712	0.564372	M18
ENSG00000091136	LAMB1	laminin subunit beta 1 [Source:HGNC Symbol;Acc:HGNC:6486]	LAMB1	protein_coding	-0.743663	0.0132658	0.13401	-0.671831	0.0362746	0.184702	-0.317539	0.389343	0.76601	M3
ENSG00000114268	PFKFB4	6-phosphofructo-2-kinase/fructose-2,6-biphosphatase 4 [Source:HGNC Symbol;Acc:HGNC:8875]	PFKFB4	protein_coding	0.251704	0.0132747	0.134015	0.249621	0.0132791	0.112798	0.237223	0.0529177	0.421177	M17
ENSG00000188573	FBLL1	fibrillarin like 1 [Source:HGNC Symbol;Acc:HGNC:35458]	FBLL1	protein_coding	0.726798	0.0132857	0.134039	0.791032	0.00473489	0.0693467	0.357381	0.258741	0.676538	M18
ENSG00000124194	GDAP1L1	ganglioside induced differentiation associated protein 1 like 1 [Source:HGNC Symbol;Acc:HGNC:4213]	GDAP1L1	protein_coding	0.938361	0.0133077	0.134081	1.02706	0.00356338	0.0612648	0.830994	0.0522663	0.419442	M18
ENSG00000160972	PPP1R16A	protein phosphatase 1 regulatory subunit 16A [Source:HGNC Symbol;Acc:HGNC:14941]	PPP1R16A	protein_coding	0.319792	0.0133079	0.134081	0.346691	0.0122974	0.109057	0.290661	0.0790783	0.475501	M14
ENSG00000134986	NREP	neuronal regeneration related protein [Source:HGNC Symbol;Acc:HGNC:16834]	NREP	protein_coding	0.2365	0.0133231	0.134081	0.263734	0.00683931	0.0826219	0.322718	0.00505765	0.203325	M12
ENSG00000168502	MTCL1	microtubule crosslinking factor 1 [Source:HGNC Symbol;Acc:HGNC:29121]	MTCL1	protein_coding	0.655031	0.0133262	0.134081	0.668114	0.0107432	0.102297	0.46843	0.124874	0.546121	M18
ENSG00000008438	PGLYRP1	peptidoglycan recognition protein 1 [Source:HGNC Symbol;Acc:HGNC:8904]	PGLYRP1	protein_coding	0.413446	0.0133323	0.134081	0.390601	0.0224298	0.145611	0.43523	0.0396442	0.390471	M7
ENSG00000104432	IL7	interleukin 7 [Source:HGNC Symbol;Acc:HGNC:6023]	IL7	protein_coding	0.481167	0.0133545	0.134218	0.507165	0.00681762	0.0824551	0.497515	0.0324112	0.370178	M18
ENSG00000112419	PHACTR2	phosphatase and actin regulator 2 [Source:HGNC Symbol;Acc:HGNC:20956]	PHACTR2	protein_coding	-0.885117	0.0133744	0.134332	-0.878153	0.0136735	0.11377	-0.708715	0.0904769	0.494563	M3
ENSG00000198598	MMP17	matrix metallopeptidase 17 [Source:HGNC Symbol;Acc:HGNC:7163]	MMP17	protein_coding	0.868172	0.0134002	0.134506	0.939932	0.00301902	0.0573214	0.345646	0.332321	0.730412	M18
ENSG00000161682	FAM171A2	family with sequence similarity 171 member A2 [Source:HGNC Symbol;Acc:HGNC:30480]	FAM171A2	protein_coding	0.244548	0.0134186	0.13455	0.283331	0.00475677	0.069538	0.170711	0.143418	0.570143	M12
ENSG00000153207	AHCTF1	AT-hook containing transcription factor 1 [Source:HGNC Symbol;Acc:HGNC:24618]	AHCTF1	protein_coding	-0.188926	0.0134257	0.13455	-0.211807	0.0100829	0.0983266	-0.259364	0.00581961	0.212787	M10
ENSG00000154556	SORBS2	sorbin and SH3 domain containing 2 [Source:HGNC Symbol;Acc:HGNC:24098]	SORBS2	protein_coding	0.360353	0.0134302	0.13455	0.359688	0.0127638	0.111007	0.14148	0.316029	0.720335	M19
ENSG00000171988	JMJD1C	jumonji domain containing 1C [Source:HGNC Symbol;Acc:HGNC:12313]	JMJD1C	protein_coding	-0.225214	0.0134548	0.134699	-0.185862	0.0522688	0.222322	-0.0289921	0.777467	0.936591	M7
ENSG00000102034	ELF4	E74 like ETS transcription factor 4 [Source:HGNC Symbol;Acc:HGNC:3319]	ELF4	protein_coding	-0.538506	0.0134666	0.134699	-0.566266	0.0103715	0.100334	-0.514398	0.0532596	0.42283	M8
ENSG00000115694	STK25	serine/threonine kinase 25 [Source:HGNC Symbol;Acc:HGNC:11404]	STK25	protein_coding	0.143945	0.0134749	0.134699	0.142777	0.00983312	0.0973368	0.103279	0.121732	0.54345	M12
ENSG00000128607	KLHDC10	kelch domain containing 10 [Source:HGNC Symbol;Acc:HGNC:22194]	KLHDC10	protein_coding	-0.279136	0.0134926	0.134699	-0.237317	0.00735092	0.0844659	-0.234948	0.0775658	0.473966	M7
ENSG00000104808	DHDH	dihydrodiol dehydrogenase [Source:HGNC Symbol;Acc:HGNC:17887]	DHDH	protein_coding	-0.72396	0.0135054	0.134699	-0.745247	0.0115813	0.105708	-0.658059	0.0608093	0.441426	M3
ENSG00000183444	OR7E38P	olfactory receptor family 7 subfamily E member 38 pseudogene [Source:HGNC Symbol;Acc:HGNC:8411]	OR7E38P	unprocessed_pseudogene	0.386326	0.0135075	0.134699	0.319862	0.0373074	0.187417	0.230509	0.226695	0.649425	M18
ENSG00000164619	BMPER	BMP binding endothelial regulator [Source:HGNC Symbol;Acc:HGNC:24154]	BMPER	protein_coding	-0.930397	0.0135077	0.134699	-0.960302	0.0108664	0.102967	-0.590939	0.114923	0.532876	M4
ENSG00000129667	RHBDF2	rhomboid 5 homolog 2 [Source:HGNC Symbol;Acc:HGNC:20788]	RHBDF2	protein_coding	-0.991624	0.0135135	0.134699	-1.01836	0.0106045	0.101608	-0.385721	0.35157	0.741362	M3
ENSG00000106392	C1GALT1	core 1 synthase, glycoprotein-N-acetylgalactosamine 3-beta-galactosyltransferase 1 [Source:HGNC Symbol;Acc:HGNC:24337]	C1GALT1	protein_coding	-0.289939	0.013554	0.134951	-0.290554	0.0111864	0.104143	-0.328552	0.0227782	0.327532	M15
ENSG00000242349					0.679463	0.0135559	0.134951	0.670013	0.0121322	0.108497	0.553145	0.0717295	0.463422	M16
ENSG00000124613	ZNF391	zinc finger protein 391 [Source:HGNC Symbol;Acc:HGNC:18779]	ZNF391	protein_coding	-0.61572	0.0135729	0.135035	-0.629311	0.0120022	0.107942	-0.66187	0.0278617	0.352669	M3
ENSG00000154370	TRIM11	tripartite motif containing 11 [Source:HGNC Symbol;Acc:HGNC:16281]	TRIM11	protein_coding	0.182505	0.013607	0.135289	0.168488	0.0184312	0.132105	0.125113	0.127179	0.549606	M14
ENSG00000137478	FCHSD2	FCH and double SH3 domains 2 [Source:HGNC Symbol;Acc:HGNC:29114]	FCHSD2	protein_coding	-0.23199	0.0136529	0.13566	-0.212393	0.0142034	0.116156	-0.144317	0.161476	0.594697	M8
ENSG00000129680	MAP7D3	MAP7 domain containing 3 [Source:HGNC Symbol;Acc:HGNC:25742]	MAP7D3	protein_coding	-0.278042	0.0136924	0.135966	-0.29164	0.00517811	0.0720273	-0.193236	0.139801	0.567063	M3
ENSG00000249898	MCPH1-AS1	MCPH1 antisense RNA 1 [Source:HGNC Symbol;Acc:HGNC:51655]	MCPH1-AS1	lncRNA	-0.296791	0.0137053	0.136009	-0.315913	0.0112669	0.104383	-0.260644	0.0623345	0.442093	M8
ENSG00000177614	PGBD5	piggyBac transposable element derived 5 [Source:HGNC Symbol;Acc:HGNC:19405]	PGBD5	protein_coding	0.768114	0.0137242	0.136101	0.729605	0.0206497	0.14008	0.64856	0.0853777	0.484729	M18
ENSG00000117640	MTFR1L	mitochondrial fission regulator 1 like [Source:HGNC Symbol;Acc:HGNC:28836]	MTFR1L	protein_coding	0.148581	0.0137318	0.136101	0.158389	0.00913937	0.093403	0.114538	0.109443	0.524882	M18
ENSG00000151065	DCP1B	decapping mRNA 1B [Source:HGNC Symbol;Acc:HGNC:24451]	DCP1B	protein_coding	-0.260164	0.0137537	0.136216	-0.285795	0.0124975	0.109792	-0.260293	0.0562915	0.429524	M19
ENSG00000134243	SORT1	sortilin 1 [Source:HGNC Symbol;Acc:HGNC:11186]	SORT1	protein_coding	0.44218	0.0137608	0.136216	0.448512	0.0123803	0.109362	0.335276	0.111733	0.528452	M18
ENSG00000013583	HEBP1	heme binding protein 1 [Source:HGNC Symbol;Acc:HGNC:17176]	HEBP1	protein_coding	-0.279358	0.013776	0.136273	-0.258105	0.0264005	0.157292	-0.274278	0.0549538	0.425884	M12
ENSG00000227051	C14orf132	chromosome 14 open reading frame 132 [Source:HGNC Symbol;Acc:HGNC:20346]	C14orf132	protein_coding	0.356668	0.0137857	0.136273	0.452856	0.00357081	0.0612988	0.453403	0.0252803	0.338869	M19
ENSG00000152952	PLOD2	procollagen-lysine,2-oxoglutarate 5-dioxygenase 2 [Source:HGNC Symbol;Acc:HGNC:9082]	PLOD2	protein_coding	-0.472662	0.0137924	0.136273	-0.476009	0.0121999	0.108805	-0.321774	0.148369	0.576327	M3
ENSG00000170549	IRX1	iroquois homeobox 1 [Source:HGNC Symbol;Acc:HGNC:14358]	IRX1	protein_coding	1.24611	0.0138066	0.136299	1.16123	0.0250758	0.153285	0.87226	0.15354	0.583888	M12
ENSG00000198466	ZNF587	zinc finger protein 587 [Source:HGNC Symbol;Acc:HGNC:30955]	ZNF587	protein_coding	-0.217567	0.0138124	0.136299	-0.215817	0.0109181	0.103202	-0.250029	0.0235751	0.330944	M8
ENSG00000204934	ATP6V0E2-AS1	ATP6V0E2 antisense RNA 1 [Source:HGNC Symbol;Acc:HGNC:44180]	ATP6V0E2-AS1	lncRNA	0.56109	0.0138384	0.136471	0.533665	0.0176542	0.129261	0.283109	0.260872	0.67745	M11
ENSG00000224243	SOX1-OT	SOX1 overlapping transcript [Source:HGNC Symbol;Acc:HGNC:42733]	SOX1-OT	lncRNA	0.798797	0.0138831	0.136825	0.816427	0.0108075	0.1026	0.407872	0.253849	0.674052	M18
ENSG00000163399	ATP1A1	ATPase Na+/K+ transporting subunit alpha 1 [Source:HGNC Symbol;Acc:HGNC:799]	ATP1A1	protein_coding	-0.159738	0.0139384	0.137285	-0.155877	0.0149573	0.11959	-0.0810208	0.263916	0.680114	M19
ENSG00000137343	ATAT1	alpha tubulin acetyltransferase 1 [Source:HGNC Symbol;Acc:HGNC:21186]	ATAT1	protein_coding	0.214384	0.0139554	0.137366	0.240883	0.00341041	0.0604458	0.170498	0.0914695	0.496921	M18
ENSG00000254986	DPP3	dipeptidyl peptidase 3 [Source:HGNC Symbol;Acc:HGNC:3008]	DPP3	protein_coding	0.316049	0.0140003	0.137722	0.291353	0.0121378	0.108497	0.298396	0.0516231	0.418051	M14
ENSG00000106246	PTCD1	pentatricopeptide repeat domain 1 [Source:HGNC Symbol;Acc:HGNC:22198]	PTCD1	protein_coding	0.289542	0.0140199	0.13782	0.245163	0.0550545	0.226765	0.236026	0.13264	0.557918	M19
ENSG00000050426	LETMD1	LETM1 domain containing 1 [Source:HGNC Symbol;Acc:HGNC:24241]	LETMD1	protein_coding	-0.346593	0.0140608	0.13782	-0.359681	0.00889193	0.0922501	-0.285828	0.0829567	0.481812	M3
ENSG00000120686	UFM1	ubiquitin fold modifier 1 [Source:HGNC Symbol;Acc:HGNC:20597]	UFM1	protein_coding	-0.299857	0.0140637	0.13782	-0.30422	0.0124731	0.109689	-0.304499	0.040484	0.392234	M6
ENSG00000029534	ANK1	ankyrin 1 [Source:HGNC Symbol;Acc:HGNC:492]	ANK1	protein_coding	-0.705761	0.0140696	0.13782	-0.759169	0.0132907	0.112798	-0.82092	0.0300103	0.361017	M5
ENSG00000140057	AK7	adenylate kinase 7 [Source:HGNC Symbol;Acc:HGNC:20091]	AK7	protein_coding	-0.573264	0.0140724	0.13782	-0.549359	0.017778	0.129646	-0.542525	0.055212	0.425884	M8
ENSG00000162772	ATF3	activating transcription factor 3 [Source:HGNC Symbol;Acc:HGNC:785]	ATF3	protein_coding	-0.709916	0.0140763	0.13782	-0.670986	0.0177569	0.129551	-0.774816	0.0280092	0.352835	M3
ENSG00000165671	NSD1	nuclear receptor binding SET domain protein 1 [Source:HGNC Symbol;Acc:HGNC:14234]	NSD1	protein_coding	-0.565278	0.0140802	0.13782	-0.560597	0.0142607	0.116339	-0.163162	0.435599	0.790518	M4
ENSG00000179119	SPTY2D1	SPT2 chromatin protein domain containing 1 [Source:HGNC Symbol;Acc:HGNC:26818]	SPTY2D1	protein_coding	-0.284337	0.0140864	0.13782	-0.290878	0.0121757	0.108705	-0.32567	0.0202145	0.313926	M19
ENSG00000250318	AC003072.1	ribosomal protein L13a (RPL13A) pseudogene		unprocessed_pseudogene	0.449161	0.0141007	0.13782	0.513883	0.00894094	0.0924102	0.453909	0.0548348	0.425884	M13
ENSG00000237187	NR2F1-AS1	NR2F1 antisense RNA 1 [Source:HGNC Symbol;Acc:HGNC:48622]	NR2F1-AS1	lncRNA	0.47644	0.0141092	0.13782	0.537842	0.00785318	0.0873827	0.385864	0.107251	0.51962	M11
ENSG00000165355	FBXO33	F-box protein 33 [Source:HGNC Symbol;Acc:HGNC:19833]	FBXO33	protein_coding	-0.236604	0.0141141	0.13782	-0.219928	0.0217039	0.14299	-0.169566	0.139616	0.567063	M3
ENSG00000204991	SPIRE2	spire type actin nucleation factor 2 [Source:HGNC Symbol;Acc:HGNC:30623]	SPIRE2	protein_coding	0.258314	0.0141206	0.13782	0.289514	0.00644046	0.0802334	0.216908	0.0765207	0.471444	M18
ENSG00000163596	ICA1L	islet cell autoantigen 1 like [Source:HGNC Symbol;Acc:HGNC:14442]	ICA1L	protein_coding	0.206906	0.0141239	0.13782	0.207933	0.0115093	0.10539	0.098464	0.292006	0.700841	M18
ENSG00000169228	RAB24	RAB24, member RAS oncogene family [Source:HGNC Symbol;Acc:HGNC:9765]	RAB24	protein_coding	0.207878	0.0141366	0.13782	0.229422	0.0115542	0.105617	0.159229	0.133571	0.558602	M9
ENSG00000185100	ADSSL1	adenylosuccinate synthase like 1 [Source:HGNC Symbol;Acc:HGNC:20093]	ADSSL1	protein_coding	-0.675452	0.0141414	0.13782	-0.682122	0.0130644	0.112112	-0.450045	0.142358	0.568929	M3
ENSG00000067082	KLF6	Kruppel like factor 6 [Source:HGNC Symbol;Acc:HGNC:2235]	KLF6	protein_coding	0.288285	0.0141628	0.137881	0.313213	0.0119606	0.107766	0.30488	0.0448332	0.403269	M19
ENSG00000172757	CFL1	cofilin 1 [Source:HGNC Symbol;Acc:HGNC:1874]	CFL1	protein_coding	0.349341	0.0141675	0.137881	0.326525	0.0104001	0.100426	0.290908	0.080109	0.476392	M12
ENSG00000116903	EXOC8	exocyst complex component 8 [Source:HGNC Symbol;Acc:HGNC:24659]	EXOC8	protein_coding	-0.253198	0.0141761	0.137881	-0.258024	0.0121328	0.108497	-0.277445	0.0212826	0.318758	M19
ENSG00000259407	AC021739.2	novel transcript, antisense to AKAP13		lncRNA	0.462738	0.0141889	0.137881	0.399792	0.0425305	0.199714	0.353039	0.141967	0.568555	M19
ENSG00000106133	NSUN5P2	NSUN5 pseudogene 2 [Source:HGNC Symbol;Acc:HGNC:16609]	NSUN5P2	transcribed_unprocessed_pseudogene	-1.51038	0.0141915	0.137881	-1.29409	0.0652629	0.245896	-2.28154	0.00375664	0.183854	M16
ENSG00000189143	CLDN4	claudin 4 [Source:HGNC Symbol;Acc:HGNC:2046]	CLDN4	protein_coding	-1.07371	0.0142028	0.137907	-1.16999	0.0106617	0.101829	-0.617301	0.216013	0.642135	M3
ENSG00000266405	AP005061.1	Chromobox protein homolog 3 (CBX3) pseudogene		transcribed_processed_pseudogene	-0.386853	0.0142217	0.137954	-0.3624	0.0212494	0.142232	-0.252953	0.140307	0.567238	M1
ENSG00000205339	IPO7	importin 7 [Source:HGNC Symbol;Acc:HGNC:9852]	IPO7	protein_coding	-0.181642	0.0142286	0.137954	-0.202387	0.00492792	0.0708953	-0.164293	0.0639071	0.447605	M10
ENSG00000136874	STX17	syntaxin 17 [Source:HGNC Symbol;Acc:HGNC:11432]	STX17	protein_coding	-0.357704	0.014234	0.137954	-0.336705	0.017561	0.129197	-0.320991	0.067164	0.453018	M7
ENSG00000072609	CHFR	checkpoint with forkhead and ring finger domains [Source:HGNC Symbol;Acc:HGNC:20455]	CHFR	protein_coding	0.213723	0.0142651	0.13817	0.210439	0.0140078	0.115263	0.189235	0.0689492	0.457696	M18
ENSG00000197982	C1orf122	chromosome 1 open reading frame 122 [Source:HGNC Symbol;Acc:HGNC:24789]	C1orf122	protein_coding	0.273304	0.0142895	0.138322	0.277671	0.0103823	0.100377	0.2231	0.105019	0.516273	M12
ENSG00000100296	THOC5	THO complex 5 [Source:HGNC Symbol;Acc:HGNC:19074]	THOC5	protein_coding	0.133429	0.0143069	0.138406	0.136132	0.0112169	0.104143	0.102959	0.110238	0.526317	M18
ENSG00000102309	PIN4	peptidylprolyl cis/trans isomerase, NIMA-interacting 4 [Source:HGNC Symbol;Acc:HGNC:8992]	PIN4	protein_coding	0.190107	0.0143217	0.138463	0.164094	0.00650223	0.0806205	0.172626	0.0646611	0.448904	M12
ENSG00000119559	C19orf25	chromosome 19 open reading frame 25 [Source:HGNC Symbol;Acc:HGNC:26711]	C19orf25	protein_coding	0.249886	0.0143434	0.138589	0.238736	0.0129583	0.111771	0.14259	0.203266	0.631314	M12
ENSG00000009694	TENM1	teneurin transmembrane protein 1 [Source:HGNC Symbol;Acc:HGNC:8117]	TENM1	protein_coding	1.41595	0.0143554	0.138619	1.43495	0.0114834	0.105346	1.15403	0.0849108	0.48381	M18
ENSG00000160404	TOR2A	torsin family 2 member A [Source:HGNC Symbol;Acc:HGNC:11996]	TOR2A	protein_coding	0.18089	0.0144091	0.138973	0.193384	0.0121723	0.108705	0.170527	0.0698036	0.461037	M14
ENSG00000246263	UBR5-AS1	UBR5 antisense RNA 1 [Source:HGNC Symbol;Acc:HGNC:51661]	UBR5-AS1	lncRNA	-0.485657	0.0144101	0.138973	-0.512934	0.0122895	0.109057	-0.584426	0.0164262	0.295135	M8
ENSG00000112078	KCTD20	potassium channel tetramerization domain containing 20 [Source:HGNC Symbol;Acc:HGNC:21052]	KCTD20	protein_coding	-0.19409	0.0144369	0.138973	-0.188757	0.0167162	0.126346	-0.17809	0.0657788	0.450536	M3
ENSG00000140743	CDR2	cerebellar degeneration related protein 2 [Source:HGNC Symbol;Acc:HGNC:1799]	CDR2	protein_coding	-0.283312	0.0144374	0.138973	-0.309479	0.0109309	0.103202	-0.413395	0.00480973	0.201133	M6
ENSG00000110074	FOXRED1	FAD dependent oxidoreductase domain containing 1 [Source:HGNC Symbol;Acc:HGNC:26927]	FOXRED1	protein_coding	-0.121957	0.0144412	0.138973	-0.140208	0.0117074	0.106094	-0.151038	0.0269624	0.348852	M8
ENSG00000104447	TRPS1	transcriptional repressor GATA binding 1 [Source:HGNC Symbol;Acc:HGNC:12340]	TRPS1	protein_coding	-0.473917	0.014445	0.138973	-0.46643	0.0157173	0.122472	-0.228835	0.284006	0.695084	M3
ENSG00000178498	DTX3	deltex E3 ubiquitin ligase 3 [Source:HGNC Symbol;Acc:HGNC:24457]	DTX3	protein_coding	0.25042	0.0144583	0.139017	0.29195	0.00204699	0.0481471	0.222696	0.075606	0.470284	M11
ENSG00000255717	SNHG1	small nucleolar RNA host gene 1 [Source:HGNC Symbol;Acc:HGNC:32688]	SNHG1	lncRNA	-0.253233	0.0144678	0.139017	-0.30194	0.00421881	0.0657107	-0.190395	0.139656	0.567063	M19
ENSG00000112592	TBP	TATA-box binding protein [Source:HGNC Symbol;Acc:HGNC:11588]	TBP	protein_coding	-0.137457	0.0144759	0.139017	-0.17073	0.0122826	0.109057	-0.159676	0.0591463	0.437525	M5
ENSG00000103876	FAH	fumarylacetoacetate hydrolase [Source:HGNC Symbol;Acc:HGNC:3579]	FAH	protein_coding	-0.402487	0.0144859	0.139027	-0.411135	0.00864757	0.0911552	-0.204822	0.270352	0.684073	M3
ENSG00000267934	AC010300.1	novel transcript, antisense to ZNF91		lncRNA	0.431015	0.0145138	0.13921	0.42038	0.0161165	0.123893	0.172812	0.397479	0.771159	M19
ENSG00000186815	TPCN1	two pore segment channel 1 [Source:HGNC Symbol;Acc:HGNC:18182]	TPCN1	protein_coding	-0.642107	0.0145539	0.13951	-0.605419	0.0194628	0.135835	-0.377837	0.201382	0.630891	M8
ENSG00000091844	RGS17	regulator of G protein signaling 17 [Source:HGNC Symbol;Acc:HGNC:14088]	RGS17	protein_coding	0.304927	0.0146154	0.139963	0.304754	0.0138977	0.114607	0.311309	0.0398523	0.391541	M18
ENSG00000108239	TBC1D12	TBC1 domain family member 12 [Source:HGNC Symbol;Acc:HGNC:29082]	TBC1D12	protein_coding	0.180619	0.0146189	0.139963	0.224962	0.00117903	0.0379192	0.18117	0.0618053	0.441426	M17
ENSG00000135912	TTLL4	tubulin tyrosine ligase like 4 [Source:HGNC Symbol;Acc:HGNC:28976]	TTLL4	protein_coding	-0.25078	0.0147174	0.14082	-0.260037	0.0112656	0.104383	-0.231429	0.0619235	0.441426	M10
ENSG00000214456	PLIN5	perilipin 5 [Source:HGNC Symbol;Acc:HGNC:33196]	PLIN5	protein_coding	0.43196	0.0147339	0.140893	0.382633	0.0378014	0.188587	0.234238	0.274276	0.687297	M3
ENSG00000198947	DMD	dystrophin [Source:HGNC Symbol;Acc:HGNC:2928]	DMD	protein_coding	-0.845448	0.0147713	0.141055	-0.766414	0.034445	0.17915	-0.542769	0.206897	0.633475	M3
ENSG00000133226	SRRM1	serine and arginine repetitive matrix 1 [Source:HGNC Symbol;Acc:HGNC:16638]	SRRM1	protein_coding	-0.161052	0.0147753	0.141055	-0.186524	0.00660797	0.0811021	-0.163715	0.0508602	0.41671	M7
ENSG00000103005	USB1	U6 snRNA biogenesis phosphodiesterase 1 [Source:HGNC Symbol;Acc:HGNC:25792]	USB1	protein_coding	0.220343	0.0147777	0.141055	0.213313	0.0174705	0.129076	0.167076	0.112585	0.529688	M18
ENSG00000186487	MYT1L	myelin transcription factor 1 like [Source:HGNC Symbol;Acc:HGNC:7623]	MYT1L	protein_coding	1.51363	0.0148024	0.141155	1.72816	0.00197006	0.0473987	1.59318	0.0268769	0.348795	M18
ENSG00000184344	GDF3	growth differentiation factor 3 [Source:HGNC Symbol;Acc:HGNC:4218]	GDF3	protein_coding	-2.73264	0.0148061	0.141155	-2.84846	0.0129734	0.111771	-3.59488	0.010169	0.258474	M11
ENSG00000122696	SLC25A51	solute carrier family 25 member 51 [Source:HGNC Symbol;Acc:HGNC:23323]	SLC25A51	protein_coding	-0.204571	0.0149003	0.141941	-0.199346	0.0110448	0.103678	-0.346197	0.000441799	0.0788891	M19
ENSG00000105672	ETV2	ETS variant 2 [Source:HGNC Symbol;Acc:HGNC:3491]	ETV2	protein_coding	0.382682	0.0149066	0.141941	0.363842	0.0184691	0.132177	0.14912	0.355578	0.744066	M12
ENSG00000233901	LINC01503	long intergenic non-protein coding RNA 1503 [Source:HGNC Symbol;Acc:HGNC:51184]	LINC01503	lncRNA	-0.819294	0.0149226	0.141993	-0.732883	0.0378816	0.188746	-0.811143	0.0606043	0.441342	M3
ENSG00000072134	EPN2	epsin 2 [Source:HGNC Symbol;Acc:HGNC:18639]	EPN2	protein_coding	0.199471	0.0149311	0.141993	0.222359	0.00801001	0.0881127	0.187065	0.0673392	0.453116	M11
ENSG00000137770	CTDSPL2	CTD small phosphatase like 2 [Source:HGNC Symbol;Acc:HGNC:26936]	CTDSPL2	protein_coding	-0.207645	0.0149391	0.141993	-0.23214	0.00378871	0.0624003	-0.0988143	0.282454	0.694088	M10
ENSG00000258057	BCDIN3D-AS1	BCDIN3D antisense RNA 1 [Source:HGNC Symbol;Acc:HGNC:44113]	BCDIN3D-AS1	lncRNA	-0.459539	0.0149498	0.142009	-0.386684	0.0366062	0.18544	-0.487785	0.0422336	0.397677	M7
ENSG00000197136	PCNX3	pecanex 3 [Source:HGNC Symbol;Acc:HGNC:18760]	PCNX3	protein_coding	0.187613	0.0150082	0.142479	0.208329	0.00734902	0.0844659	0.180748	0.056417	0.429921	M17
ENSG00000001036	FUCA2	alpha-L-fucosidase 2 [Source:HGNC Symbol;Acc:HGNC:4008]	FUCA2	protein_coding	-0.386245	0.0150711	0.14299	-0.426851	0.00177132	0.0448782	-0.274342	0.11942	0.539545	M3
ENSG00000138080	EMILIN1	elastin microfibril interfacer 1 [Source:HGNC Symbol;Acc:HGNC:19880]	EMILIN1	protein_coding	-0.691652	0.015094	0.14312	-0.614141	0.0479947	0.213219	-0.123371	0.709158	0.913282	M3
ENSG00000156475	PPP2R2B	protein phosphatase 2 regulatory subunit Bbeta [Source:HGNC Symbol;Acc:HGNC:9305]	PPP2R2B	protein_coding	0.618561	0.0151361	0.143355	0.758359	0.00629324	0.0792767	0.476314	0.151357	0.581199	M13
ENSG00000171124	FUT3	fucosyltransferase 3 (Lewis blood group) [Source:HGNC Symbol;Acc:HGNC:4014]	FUT3	protein_coding	-1.95406	0.0151369	0.143355	-2.02536	0.012868	0.111482	-2.51779	0.0137027	0.283793	M8
ENSG00000152137	HSPB8	heat shock protein family B (small) member 8 [Source:HGNC Symbol;Acc:HGNC:30171]	HSPB8	protein_coding	-1.12949	0.0151481	0.143375	-0.981077	0.0295219	0.166375	-0.671904	0.206203	0.63259	M3
ENSG00000183579	ZNRF3	zinc and ring finger 3 [Source:HGNC Symbol;Acc:HGNC:18126]	ZNRF3	protein_coding	-0.462479	0.0151584	0.143386	-0.456907	0.0156526	0.122174	-0.345468	0.124752	0.546121	M3
ENSG00000100522	GNPNAT1	glucosamine-phosphate N-acetyltransferase 1 [Source:HGNC Symbol;Acc:HGNC:19980]	GNPNAT1	protein_coding	-0.215049	0.0151874	0.143554	-0.259121	0.00361099	0.0613258	-0.243619	0.0309711	0.365026	M10
ENSG00000101421	CHMP4B	charged multivesicular body protein 4B [Source:HGNC Symbol;Acc:HGNC:16171]	CHMP4B	protein_coding	0.224585	0.0151944	0.143554	0.229323	0.0130518	0.112112	0.276316	0.016053	0.295135	M12
ENSG00000213799	ZNF845	zinc finger protein 845 [Source:HGNC Symbol;Acc:HGNC:25112]	ZNF845	protein_coding	-0.256189	0.015236	0.143861	-0.278479	0.0111973	0.104143	-0.316691	0.0184422	0.307894	M8
ENSG00000166136	NDUFB8	NADH:ubiquinone oxidoreductase subunit B8 [Source:HGNC Symbol;Acc:HGNC:7703]	NDUFB8	protein_coding	0.210649	0.0152706	0.144043	0.171479	0.0355186	0.182623	0.161741	0.12967	0.554855	M16
ENSG00000136267	DGKB	diacylglycerol kinase beta [Source:HGNC Symbol;Acc:HGNC:2850]	DGKB	protein_coding	-0.507811	0.0152786	0.144043	-0.437337	0.0268615	0.158602	-0.44184	0.0711362	0.463422	M15
ENSG00000159692	CTBP1	C-terminal binding protein 1 [Source:HGNC Symbol;Acc:HGNC:2494]	CTBP1	protein_coding	0.118031	0.0152827	0.144043	0.12203	0.0110764	0.103678	0.0600682	0.255802	0.674386	M12
ENSG00000133216	EPHB2	EPH receptor B2 [Source:HGNC Symbol;Acc:HGNC:3393]	EPHB2	protein_coding	0.597686	0.0153056	0.144173	0.648595	0.00513286	0.0720273	0.39355	0.156883	0.588928	M18
ENSG00000184602	SNN	stannin [Source:HGNC Symbol;Acc:HGNC:11149]	SNN	protein_coding	0.28825	0.0153218	0.144239	0.274493	0.0224028	0.145526	0.255344	0.0800795	0.476392	M18
ENSG00000154146	NRGN	neurogranin [Source:HGNC Symbol;Acc:HGNC:8000]	NRGN	protein_coding	0.788133	0.0153548	0.144464	0.747082	0.0142227	0.116227	0.873679	0.0279174	0.352807	M14
ENSG00000148700	ADD3	adducin 3 [Source:HGNC Symbol;Acc:HGNC:245]	ADD3	protein_coding	-0.287182	0.0153799	0.144614	-0.280901	0.0173677	0.12888	-0.152496	0.254522	0.674052	M3
ENSG00000232611	AL683813.1	novel transcript		lncRNA	0.51914	0.0154012	0.144727	0.597174	0.00296298	0.0568049	0.263739	0.266756	0.682659	M16
ENSG00000198315	ZKSCAN8	zinc finger with KRAB and SCAN domains 8 [Source:HGNC Symbol;Acc:HGNC:12983]	ZKSCAN8	protein_coding	-0.473543	0.0154127	0.144749	-0.414666	0.00756269	0.0856953	-0.366446	0.110303	0.526322	M7
ENSG00000167065	DUSP18	dual specificity phosphatase 18 [Source:HGNC Symbol;Acc:HGNC:18484]	DUSP18	protein_coding	0.380966	0.0154674	0.14512	0.465808	0.0122879	0.109057	0.468603	0.0405656	0.392234	M11
ENSG00000166863	TAC3	tachykinin 3 [Source:HGNC Symbol;Acc:HGNC:11521]	TAC3	protein_coding	-0.797946	0.0154761	0.14512	-0.855458	0.0131983	0.112628	-1.01019	0.0162902	0.295135	M11
ENSG00000255389	Z97989.1	chromosome 6 open reading frame 3		lncRNA	-0.514885	0.0154821	0.14512	-0.574019	0.0115701	0.105701	-0.835281	0.0022279	0.15581	M15
ENSG00000224975	INE1	inactivation escape 1 [Source:HGNC Symbol;Acc:HGNC:6060]	INE1	lncRNA	0.374894	0.0154891	0.14512	0.403446	0.00576885	0.0758859	0.348276	0.0615631	0.441426	M7
ENSG00000132906	CASP9	caspase 9 [Source:HGNC Symbol;Acc:HGNC:1511]	CASP9	protein_coding	0.203294	0.0155093	0.145223	0.23411	0.0154985	0.121622	0.341548	0.00371718	0.183854	M14
ENSG00000229891	LINC01315	long intergenic non-protein coding RNA 1315 [Source:HGNC Symbol;Acc:HGNC:50513]	LINC01315	lncRNA	-0.677494	0.0155228	0.145264	-0.719943	0.0130704	0.112112	-0.943671	0.0040077	0.191386	M19
ENSG00000139505	MTMR6	myotubularin related protein 6 [Source:HGNC Symbol;Acc:HGNC:7453]	MTMR6	protein_coding	0.270032	0.0155456	0.145335	0.271053	0.0141428	0.11578	0.241298	0.0726822	0.464853	M18
ENSG00000143036	SLC44A3	solute carrier family 44 member 3 [Source:HGNC Symbol;Acc:HGNC:28689]	SLC44A3	protein_coding	-0.531141	0.0155488	0.145335	-0.516319	0.0184311	0.132105	-0.267707	0.27322	0.687038	M4
ENSG00000111674	ENO2	enolase 2 [Source:HGNC Symbol;Acc:HGNC:3353]	ENO2	protein_coding	-0.33777	0.0155757	0.1455	-0.305805	0.00742016	0.0847045	-0.424459	0.0120208	0.27764	M1
ENSG00000155313	USP25	ubiquitin specific peptidase 25 [Source:HGNC Symbol;Acc:HGNC:12624]	USP25	protein_coding	-0.187342	0.0156065	0.145701	-0.172609	0.0113866	0.105059	-0.153483	0.0959579	0.502028	M8
ENSG00000173611	SCAI	suppressor of cancer cell invasion [Source:HGNC Symbol;Acc:HGNC:26709]	SCAI	protein_coding	-0.342654	0.015642	0.145898	-0.315452	0.0142769	0.11634	-0.330734	0.0501876	0.415905	M7
ENSG00000165806	CASP7	caspase 7 [Source:HGNC Symbol;Acc:HGNC:1508]	CASP7	protein_coding	-0.265275	0.0156462	0.145898	-0.326339	0.000709739	0.0302291	-0.140606	0.258261	0.676344	M9
ENSG00000143420	ENSA	endosulfine alpha [Source:HGNC Symbol;Acc:HGNC:3360]	ENSA	protein_coding	0.162115	0.01566	0.145941	0.150914	0.00801787	0.0881127	0.166645	0.0410992	0.393157	M12
ENSG00000134072	CAMK1	calcium/calmodulin dependent protein kinase I [Source:HGNC Symbol;Acc:HGNC:1459]	CAMK1	protein_coding	0.38404	0.0156794	0.146018	0.392727	0.0135009	0.11311	0.278066	0.132046	0.55725	M14
ENSG00000106367	AP1S1	adaptor related protein complex 1 subunit sigma 1 [Source:HGNC Symbol;Acc:HGNC:559]	AP1S1	protein_coding	0.214086	0.0156869	0.146018	0.173699	0.0136321	0.113605	0.200903	0.0664293	0.452264	M12
ENSG00000059573	ALDH18A1	aldehyde dehydrogenase 18 family member A1 [Source:HGNC Symbol;Acc:HGNC:9722]	ALDH18A1	protein_coding	-0.182117	0.0157427	0.146452	-0.197487	0.00708403	0.0835765	-0.206027	0.0265228	0.346578	M19
ENSG00000116133	DHCR24	24-dehydrocholesterol reductase [Source:HGNC Symbol;Acc:HGNC:2859]	DHCR24	protein_coding	0.408985	0.0157669	0.146591	0.407193	0.0156397	0.122133	0.26957	0.165735	0.598353	M11
ENSG00000185818	NAT8L	N-acetyltransferase 8 like [Source:HGNC Symbol;Acc:HGNC:26742]	NAT8L	protein_coding	0.461288	0.0157988	0.146801	0.469881	0.0117579	0.106185	0.221073	0.297319	0.705322	M18
ENSG00000140481	CCDC33	coiled-coil domain containing 33 [Source:HGNC Symbol;Acc:HGNC:26552]	CCDC33	protein_coding	-1.12501	0.0158238	0.146946	-1.11938	0.0114676	0.105325	-1.352	0.0196109	0.311881	M4
ENSG00000135049	AGTPBP1	ATP/GTP binding protein 1 [Source:HGNC Symbol;Acc:HGNC:17258]	AGTPBP1	protein_coding	-0.162135	0.0158342	0.146956	-0.168149	0.0127156	0.110772	-0.147057	0.0740258	0.467254	M8
ENSG00000142627	EPHA2	EPH receptor A2 [Source:HGNC Symbol;Acc:HGNC:3386]	EPHA2	protein_coding	-0.32962	0.0158443	0.146963	-0.37481	0.0120072	0.107942	-0.412151	0.0238025	0.332073	M8
ENSG00000167703	SLC43A2	solute carrier family 43 member 2 [Source:HGNC Symbol;Acc:HGNC:23087]	SLC43A2	protein_coding	0.307702	0.0158711	0.147125	0.363854	0.0065141	0.0806408	0.264625	0.104812	0.516273	M11
ENSG00000138768	USO1	USO1 vesicle transport factor [Source:HGNC Symbol;Acc:HGNC:30904]	USO1	protein_coding	-0.213771	0.0158849	0.147125	-0.196906	0.0284155	0.163252	-0.16711	0.124785	0.546121	M6
ENSG00000118432	CNR1	cannabinoid receptor 1 [Source:HGNC Symbol;Acc:HGNC:2159]	CNR1	protein_coding	1.13649	0.0158897	0.147125	1.17835	0.0100187	0.0979754	0.476185	0.348579	0.739681	M18
ENSG00000171148	TADA3	transcriptional adaptor 3 [Source:HGNC Symbol;Acc:HGNC:19422]	TADA3	protein_coding	0.179453	0.0159077	0.147205	0.162441	0.00562959	0.0750564	0.156516	0.0774973	0.473966	M12
ENSG00000144935	TRPC1	transient receptor potential cation channel subfamily C member 1 [Source:HGNC Symbol;Acc:HGNC:12333]	TRPC1	protein_coding	-0.253191	0.0159475	0.147277	-0.247852	0.0165402	0.1258	-0.194554	0.116381	0.535487	M8
ENSG00000176894	PXMP2	peroxisomal membrane protein 2 [Source:HGNC Symbol;Acc:HGNC:9716]	PXMP2	protein_coding	0.455992	0.0159515	0.147277	0.413642	0.0205511	0.139776	0.400505	0.0786734	0.475501	M11
ENSG00000136813	ECPAS	Ecm29 proteasome adaptor and scaffold [Source:HGNC Symbol;Acc:HGNC:29020]	ECPAS	protein_coding	-0.144216	0.0159521	0.147277	-0.130806	0.0292245	0.165891	-0.117594	0.113013	0.529996	M3
ENSG00000164405	UQCRQ	ubiquinol-cytochrome c reductase complex III subunit VII [Source:HGNC Symbol;Acc:HGNC:29594]	UQCRQ	protein_coding	0.345341	0.0159529	0.147277	0.304316	0.00939777	0.0947009	0.255577	0.122445	0.54445	M12
ENSG00000168246	UBTD2	ubiquitin domain containing 2 [Source:HGNC Symbol;Acc:HGNC:24463]	UBTD2	protein_coding	0.228519	0.0159638	0.147291	0.210602	0.0178463	0.129903	0.181399	0.104706	0.516273	M14
ENSG00000232909	AL157823.2	novel transcript		lncRNA	-0.582874	0.0160629	0.147895	-0.587692	0.0143942	0.116747	-0.42412	0.123021	0.544879	M8
ENSG00000129219	PLD2	phospholipase D2 [Source:HGNC Symbol;Acc:HGNC:9068]	PLD2	protein_coding	-0.222107	0.0160643	0.147895	-0.233268	0.0082049	0.0892346	-0.202667	0.0652038	0.449509	M8
ENSG00000137142	IGFBPL1	insulin like growth factor binding protein like 1 [Source:HGNC Symbol;Acc:HGNC:20081]	IGFBPL1	protein_coding	-0.557964	0.016076	0.147895	-0.647222	0.00456622	0.0681028	-0.607405	0.0367776	0.384274	M3
ENSG00000166313	APBB1	amyloid beta precursor protein binding family B member 1 [Source:HGNC Symbol;Acc:HGNC:581]	APBB1	protein_coding	0.160797	0.0160941	0.147895	0.185909	0.00312183	0.0579469	0.132417	0.0926883	0.498106	M18
ENSG00000131165	CHMP1A	charged multivesicular body protein 1A [Source:HGNC Symbol;Acc:HGNC:8740]	CHMP1A	protein_coding	0.165823	0.0160985	0.147895	0.179412	0.0134499	0.112983	0.184721	0.0385249	0.385469	M12
ENSG00000241170	AP001992.1	ribosomal protein L31 (RPL31) pseudogene		transcribed_processed_pseudogene	0.581361	0.0161012	0.147895	0.592686	0.0142776	0.11634	0.577229	0.0503791	0.41633	M11
ENSG00000001461	NIPAL3	NIPA like domain containing 3 [Source:HGNC Symbol;Acc:HGNC:25233]	NIPAL3	protein_coding	-0.742748	0.016103	0.147895	-0.666885	0.0214572	0.142619	-0.541851	0.123953	0.546121	M8
ENSG00000174501	ANKRD36C	ankyrin repeat domain 36C [Source:HGNC Symbol;Acc:HGNC:32946]	ANKRD36C	protein_coding	0.22482	0.0161108	0.147895	0.210845	0.0196444	0.136257	0.16075	0.138716	0.566035	M19
ENSG00000156858	PRR14	proline rich 14 [Source:HGNC Symbol;Acc:HGNC:28458]	PRR14	protein_coding	0.128419	0.0161137	0.147895	0.12542	0.0155919	0.121941	0.128677	0.0440537	0.401064	M19
ENSG00000234465	PINLYP	phospholipase A2 inhibitor and LY6/PLAUR domain containing [Source:HGNC Symbol;Acc:HGNC:44206]	PINLYP	protein_coding	-0.690625	0.0161317	0.147974	-0.693718	0.015292	0.120871	-0.658832	0.0577536	0.433167	M3
ENSG00000129990	SYT5	synaptotagmin 5 [Source:HGNC Symbol;Acc:HGNC:11513]	SYT5	protein_coding	0.883127	0.0161513	0.148039	1.02445	0.00145527	0.0410765	0.722128	0.095623	0.501806	M18
ENSG00000138622	HCN4	hyperpolarization activated cyclic nucleotide gated potassium channel 4 [Source:HGNC Symbol;Acc:HGNC:16882]	HCN4	protein_coding	0.727977	0.0161576	0.148039	0.799518	0.00398333	0.0637939	0.644604	0.0624452	0.442359	M18
ENSG00000170365	SMAD1	SMAD family member 1 [Source:HGNC Symbol;Acc:HGNC:6767]	SMAD1	protein_coding	0.184673	0.016201	0.148351	0.177685	0.0176293	0.129233	0.127348	0.153954	0.584037	M9
ENSG00000121104	FAM117A	family with sequence similarity 117 member A [Source:HGNC Symbol;Acc:HGNC:24179]	FAM117A	protein_coding	-0.54795	0.0162814	0.149	-0.54742	0.0158478	0.122846	-0.248723	0.318093	0.721477	M3
ENSG00000152380	FAM151B	family with sequence similarity 151 member B [Source:HGNC Symbol;Acc:HGNC:33716]	FAM151B	protein_coding	0.525032	0.0162984	0.14907	0.585044	0.0134879	0.11311	0.590117	0.0319478	0.368111	M11
ENSG00000179761	PIPOX	pipecolic acid and sarcosine oxidase [Source:HGNC Symbol;Acc:HGNC:17804]	PIPOX	protein_coding	0.961096	0.0163293	0.149125	0.990152	0.0138356	0.114411	0.805984	0.0915684	0.496921	M18
ENSG00000015475	BID	BH3 interacting domain death agonist [Source:HGNC Symbol;Acc:HGNC:1050]	BID	protein_coding	-0.263208	0.0163394	0.149125	-0.302309	0.00571251	0.0754625	-0.392613	0.0044622	0.196135	M12
ENSG00000198712	MT-CO2	mitochondrially encoded cytochrome c oxidase II [Source:HGNC Symbol;Acc:HGNC:7421]	MT-CO2	protein_coding	0.235706	0.0163406	0.149125	0.205548	0.0283208	0.162886	0.198651	0.0928552	0.498366	M12
ENSG00000241043					0.337188	0.0163423	0.149125	0.349782	0.0138684	0.114425	0.371265	0.0336251	0.372495	M11
ENSG00000176387	HSD11B2	hydroxysteroid 11-beta dehydrogenase 2 [Source:HGNC Symbol;Acc:HGNC:5209]	HSD11B2	protein_coding	-0.707866	0.0163596	0.149196	-0.685362	0.0158385	0.122834	-0.557746	0.0898916	0.493326	M9
ENSG00000186001	LRCH3	leucine rich repeats and calponin homology domain containing 3 [Source:HGNC Symbol;Acc:HGNC:28637]	LRCH3	protein_coding	0.186453	0.0163691	0.149196	0.209308	0.00777091	0.0868523	0.193649	0.0474868	0.407817	M19
ENSG00000133083	DCLK1	doublecortin like kinase 1 [Source:HGNC Symbol;Acc:HGNC:2700]	DCLK1	protein_coding	0.463627	0.0163786	0.149196	0.445339	0.0215465	0.142848	0.299099	0.186555	0.62089	M18
ENSG00000169660	HEXD	hexosaminidase D [Source:HGNC Symbol;Acc:HGNC:26307]	HEXD	protein_coding	0.310682	0.0163992	0.149298	0.311598	0.0155084	0.121622	0.324602	0.0368168	0.384274	M12
ENSG00000164853	UNCX	UNC homeobox [Source:HGNC Symbol;Acc:HGNC:33194]	UNCX	protein_coding	0.79824	0.0164237	0.149435	0.888705	0.00852463	0.090763	1.01147	0.0132386	0.283085	M12
ENSG00000101189	MRGBP	MRG domain binding protein [Source:HGNC Symbol;Acc:HGNC:15866]	MRGBP	protein_coding	0.175008	0.0164626	0.149702	0.150482	0.0176423	0.129254	0.126198	0.144171	0.570796	M12
ENSG00000164010	ERMAP	erythroblast membrane associated protein (Scianna blood group) [Source:HGNC Symbol;Acc:HGNC:15743]	ERMAP	protein_coding	0.221935	0.016492	0.149831	0.233703	0.00734721	0.0844659	0.126025	0.222341	0.647307	M7
ENSG00000105393	BABAM1	BRISC and BRCA1 A complex member 1 [Source:HGNC Symbol;Acc:HGNC:25008]	BABAM1	protein_coding	0.200564	0.016499	0.149831	0.164841	0.0127962	0.111165	0.145373	0.146538	0.573273	M12
ENSG00000182255	KCNA4	potassium voltage-gated channel subfamily A member 4 [Source:HGNC Symbol;Acc:HGNC:6222]	KCNA4	protein_coding	1.5638	0.0165052	0.149831	1.61656	0.0116464	0.105887	1.90331	0.0152916	0.292384	M18
ENSG00000257242	LINC01619	long intergenic non-protein coding RNA 1619 [Source:HGNC Symbol;Acc:HGNC:27409]	LINC01619	lncRNA	0.79036	0.0165219	0.149896	0.644674	0.0480754	0.213354	0.61049	0.146632	0.573273	M18
ENSG00000077080	ACTL6B	actin like 6B [Source:HGNC Symbol;Acc:HGNC:160]	ACTL6B	protein_coding	1.11298	0.0165381	0.149956	1.24702	0.00346358	0.0604458	1.04	0.0530181	0.421763	M18
ENSG00000137959	IFI44L	interferon induced protein 44 like [Source:HGNC Symbol;Acc:HGNC:17817]	IFI44L	protein_coding	1.12425	0.0165703	0.150161	1.27276	0.0134224	0.112983	1.02619	0.0927055	0.498106	M11
ENSG00000134697	GNL2	G protein nucleolar 2 [Source:HGNC Symbol;Acc:HGNC:29925]	GNL2	protein_coding	-0.167159	0.0165858	0.150216	-0.193937	0.00691154	0.0827155	-0.213638	0.0162604	0.295135	M9
ENSG00000085449	WDFY1	WD repeat and FYVE domain containing 1 [Source:HGNC Symbol;Acc:HGNC:20451]	WDFY1	protein_coding	-0.141836	0.0166024	0.150238	-0.139421	0.0165567	0.125804	-0.0649025	0.319748	0.722663	M3
ENSG00000162302	RPS6KA4	ribosomal protein S6 kinase A4 [Source:HGNC Symbol;Acc:HGNC:10433]	RPS6KA4	protein_coding	0.183066	0.0166073	0.150238	0.187	0.0140301	0.115277	0.0942351	0.259447	0.676919	M13
ENSG00000136014	USP44	ubiquitin specific peptidase 44 [Source:HGNC Symbol;Acc:HGNC:20064]	USP44	protein_coding	0.96702	0.0166564	0.150553	0.894687	0.030357	0.168679	0.697705	0.155328	0.585421	M18
ENSG00000116852	KIF21B	kinesin family member 21B [Source:HGNC Symbol;Acc:HGNC:29442]	KIF21B	protein_coding	0.548593	0.0166612	0.150553	0.607472	0.00159439	0.0425855	0.379387	0.133941	0.558702	M18
ENSG00000142494	SLC47A1	solute carrier family 47 member 1 [Source:HGNC Symbol;Acc:HGNC:25588]	SLC47A1	protein_coding	-1.2358	0.0166801	0.1506	-1.26172	0.013309	0.112798	-1.25871	0.0387098	0.386199	M3
ENSG00000247095	MIR210HG	MIR210 host gene [Source:HGNC Symbol;Acc:HGNC:39524]	MIR210HG	lncRNA	0.467334	0.0166855	0.1506	0.436652	0.0169762	0.127334	0.621796	0.00793831	0.238285	M13
ENSG00000106785	TRIM14	tripartite motif containing 14 [Source:HGNC Symbol;Acc:HGNC:16283]	TRIM14	protein_coding	-1.0683	0.016701	0.150632	-1.06549	0.013178	0.112565	-1.32245	0.0181656	0.307571	M11
ENSG00000109445	ZNF330	zinc finger protein 330 [Source:HGNC Symbol;Acc:HGNC:15462]	ZNF330	protein_coding	-0.236755	0.0167116	0.150632	-0.274284	0.011066	0.103678	-0.27271	0.0399949	0.392209	M19
ENSG00000083067	TRPM3	transient receptor potential cation channel subfamily M member 3 [Source:HGNC Symbol;Acc:HGNC:17992]	TRPM3	protein_coding	0.920853	0.0167229	0.150632	1.00211	0.0106334	0.101704	0.802498	0.082826	0.481596	M15
ENSG00000234996	AC098934.2	actin, gamma 1 (ACTG1) pseudogene		transcribed_processed_pseudogene	0.67365	0.0167349	0.150632	0.613006	0.035935	0.183565	0.555642	0.117486	0.536407	M18
ENSG00000063176	SPHK2	sphingosine kinase 2 [Source:HGNC Symbol;Acc:HGNC:18859]	SPHK2	protein_coding	0.197513	0.0167369	0.150632	0.182658	0.0229269	0.146992	0.124248	0.196721	0.627587	M11
ENSG00000026103	FAS	Fas cell surface death receptor [Source:HGNC Symbol;Acc:HGNC:11920]	FAS	protein_coding	-0.320029	0.0167542	0.150639	-0.392866	0.00172651	0.0442407	-0.399821	0.0231902	0.329367	M7
ENSG00000135045	C9orf40	chromosome 9 open reading frame 40 [Source:HGNC Symbol;Acc:HGNC:23433]	C9orf40	protein_coding	-0.346847	0.0167568	0.150639	-0.401871	0.000678176	0.0299801	-0.335377	0.0551985	0.425884	M14
ENSG00000180336	MEIOC	meiosis specific with coiled-coil domain [Source:HGNC Symbol;Acc:HGNC:26670]	MEIOC	protein_coding	-0.361536	0.0168034	0.150972	-0.425738	0.0124662	0.109689	-0.503155	0.016353	0.295135	M8
ENSG00000146802	TMEM168	transmembrane protein 168 [Source:HGNC Symbol;Acc:HGNC:25826]	TMEM168	protein_coding	-0.446181	0.0168203	0.151037	-0.473369	0.0116914	0.106009	-0.141411	0.454549	0.801671	M3
ENSG00000198743	SLC5A3	solute carrier family 5 member 3 [Source:HGNC Symbol;Acc:HGNC:11038]	SLC5A3	protein_coding	-0.417776	0.0168386	0.151052	-0.401196	0.0166016	0.125963	-0.3722	0.0763577	0.471444	M8
ENSG00000239521	CASTOR3	CASTOR family member 3 [Source:HGNC Symbol;Acc:HGNC:29954]	CASTOR3	protein_coding	0.259178	0.0168439	0.151052	0.314961	0.00279522	0.0552003	0.323291	0.0213092	0.318758	M17
ENSG00000187634	SAMD11	sterile alpha motif domain containing 11 [Source:HGNC Symbol;Acc:HGNC:28706]	SAMD11	protein_coding	-1.38221	0.0168632	0.151052	-1.21272	0.0387184	0.190433	-0.94817	0.166806	0.598766	M3
ENSG00000125503	PPP1R12C	protein phosphatase 1 regulatory subunit 12C [Source:HGNC Symbol;Acc:HGNC:14947]	PPP1R12C	protein_coding	0.212025	0.0168664	0.151052	0.221397	0.013288	0.112798	0.143095	0.16707	0.598766	M18
ENSG00000090857	PDPR	pyruvate dehydrogenase phosphatase regulatory subunit [Source:HGNC Symbol;Acc:HGNC:30264]	PDPR	protein_coding	-0.399879	0.0168698	0.151052	-0.339738	0.0368798	0.18588	-0.186914	0.33051	0.729177	M7
ENSG00000177125	ZBTB34	zinc finger and BTB domain containing 34 [Source:HGNC Symbol;Acc:HGNC:31446]	ZBTB34	protein_coding	-0.156638	0.0168855	0.151107	-0.141156	0.0224821	0.145617	-0.130863	0.0968512	0.502892	M7
ENSG00000156535	CD109	CD109 molecule [Source:HGNC Symbol;Acc:HGNC:21685]	CD109	protein_coding	0.745305	0.016903	0.151178	0.802526	0.00998943	0.0979754	0.739955	0.0447288	0.403059	M17
ENSG00000236144	TMEM147-AS1	TMEM147 antisense RNA 1 [Source:HGNC Symbol;Acc:HGNC:51273]	TMEM147-AS1	lncRNA	-0.337323	0.0169222	0.151263	-0.350236	0.0144234	0.116803	-0.296775	0.0875876	0.488929	M8
ENSG00000198301	SDAD1	SDA1 domain containing 1 [Source:HGNC Symbol;Acc:HGNC:25537]	SDAD1	protein_coding	-0.150824	0.0169413	0.151267	-0.159941	0.00647159	0.0804939	-0.122658	0.0947782	0.500067	M12
ENSG00000260645	AL359715.2	novel transcript		lncRNA	-0.53408	0.0169419	0.151267	-0.560089	0.012324	0.109232	-0.337735	0.177365	0.610084	M8
ENSG00000163083	INHBB	inhibin subunit beta B [Source:HGNC Symbol;Acc:HGNC:6067]	INHBB	protein_coding	1.4771	0.0169599	0.151342	1.53837	0.00933042	0.0944662	1.18457	0.0805258	0.477711	M18
ENSG00000112406	HECA	hdc homolog, cell cycle regulator [Source:HGNC Symbol;Acc:HGNC:21041]	HECA	protein_coding	-0.229747	0.0170032	0.151604	-0.221427	0.0160736	0.123703	-0.158302	0.145984	0.572566	M8
ENSG00000167842	MIS12	MIS12 kinetochore complex component [Source:HGNC Symbol;Acc:HGNC:24967]	MIS12	protein_coding	-0.202563	0.0170144	0.151604	-0.221351	0.00711852	0.0836546	-0.213356	0.0380463	0.384274	M12
ENSG00000130340	SNX9	sorting nexin 9 [Source:HGNC Symbol;Acc:HGNC:14973]	SNX9	protein_coding	-0.173224	0.017018	0.151604	-0.171613	0.0166183	0.126029	-0.0479182	0.513989	0.831106	M4
ENSG00000122674	CCZ1	CCZ1 homolog, vacuolar protein trafficking and biogenesis associated [Source:HGNC Symbol;Acc:HGNC:21691]	CCZ1	protein_coding	0.198545	0.0170561	0.151853	0.164736	0.0617998	0.239578	0.266891	0.0113663	0.270152	M12
ENSG00000111432	FZD10	frizzled class receptor 10 [Source:HGNC Symbol;Acc:HGNC:4039]	FZD10	protein_coding	-1.82331	0.0170653	0.151853	-1.86974	0.0130699	0.112112	-1.32303	0.139241	0.566619	M3
ENSG00000111906	HDDC2	HD domain containing 2 [Source:HGNC Symbol;Acc:HGNC:21078]	HDDC2	protein_coding	-0.289024	0.0170757	0.15186	-0.296066	0.0101202	0.0986294	-0.313651	0.0356067	0.3793	M12
ENSG00000232599	AL008707.1	odz, odd Oz\/ten-m homolog 1(Drosophila) (ODZ1) pseudogene		processed_pseudogene	1.37454	0.017113	0.152077	1.39234	0.0143482	0.116553	1.08541	0.104709	0.516273	M17
ENSG00000124212	PTGIS	prostaglandin I2 synthase [Source:HGNC Symbol;Acc:HGNC:9603]	PTGIS	protein_coding	-0.81081	0.0171194	0.152077	-0.732521	0.0174021	0.12888	-0.642052	0.0870347	0.4885	M3
ENSG00000146411	SLC2A12	solute carrier family 2 member 12 [Source:HGNC Symbol;Acc:HGNC:18067]	SLC2A12	protein_coding	-0.506533	0.0171312	0.15209	-0.439982	0.0310187	0.170626	-0.485318	0.0645608	0.448904	M8
ENSG00000011451	WIZ	WIZ zinc finger [Source:HGNC Symbol;Acc:HGNC:30917]	WIZ	protein_coding	0.221802	0.0171496	0.15209	0.230877	0.0105599	0.101396	0.201987	0.0713128	0.463422	M18
ENSG00000163050	COQ8A	coenzyme Q8A [Source:HGNC Symbol;Acc:HGNC:16812]	COQ8A	protein_coding	-0.564411	0.0171565	0.15209	-0.563747	0.0159361	0.123236	-0.754663	0.00942045	0.250924	M8
ENSG00000137124	ALDH1B1	aldehyde dehydrogenase 1 family member B1 [Source:HGNC Symbol;Acc:HGNC:407]	ALDH1B1	protein_coding	-0.202503	0.0171634	0.15209	-0.222916	0.0088587	0.0921291	-0.274578	0.0094583	0.250924	M12
ENSG00000139438	FAM222A	family with sequence similarity 222 member A [Source:HGNC Symbol;Acc:HGNC:25915]	FAM222A	protein_coding	0.829076	0.0171761	0.15209	0.871412	0.00883858	0.0921291	0.875032	0.0372112	0.384274	M18
ENSG00000115183	TANC1	tetratricopeptide repeat, ankyrin repeat and coiled-coil containing 1 [Source:HGNC Symbol;Acc:HGNC:29364]	TANC1	protein_coding	-0.616727	0.0171833	0.15209	-0.560451	0.0374095	0.18769	-0.572203	0.0826278	0.48123	M3
ENSG00000124222	STX16	syntaxin 16 [Source:HGNC Symbol;Acc:HGNC:11431]	STX16	protein_coding	-0.243854	0.0171884	0.15209	-0.25859	0.012979	0.111771	-0.254129	0.044512	0.401888	M8
ENSG00000141140					-0.27512	0.0172143	0.152233	-0.314368	0.00717181	0.0838067	-0.214836	0.127381	0.54982	M8
ENSG00000090971	NAT14	N-acetyltransferase 14 (putative) [Source:HGNC Symbol;Acc:HGNC:28918]	NAT14	protein_coding	0.233981	0.0172309	0.152295	0.219947	0.0137834	0.114382	0.286511	0.0167991	0.295466	M12
ENSG00000108439	PNPO	pyridoxamine 5'-phosphate oxidase [Source:HGNC Symbol;Acc:HGNC:30260]	PNPO	protein_coding	-0.472623	0.0172523	0.152398	-0.565861	0.00694015	0.082954	-0.544307	0.0379619	0.384274	M10
ENSG00000144583	2019-03-04	membrane associated ring-CH-type finger 4 [Source:HGNC Symbol;Acc:HGNC:29269]	2019-03-04	protein_coding	0.931959	0.0173084	0.152809	1.05641	0.00253632	0.0537219	0.960755	0.0395357	0.389931	M18
ENSG00000100417	PMM1	phosphomannomutase 1 [Source:HGNC Symbol;Acc:HGNC:9114]	PMM1	protein_coding	0.301322	0.0173252	0.152871	0.279996	0.0240005	0.150474	0.221707	0.140205	0.567118	M13
ENSG00000181381	DDX60L	DExD/H-box 60 like [Source:HGNC Symbol;Acc:HGNC:26429]	DDX60L	protein_coding	-0.755157	0.01736	0.153007	-0.820183	0.00956694	0.0954587	-0.531912	0.15276	0.582975	M8
ENSG00000066405	CLDN18	claudin 18 [Source:HGNC Symbol;Acc:HGNC:2039]	CLDN18	protein_coding	-0.693436	0.0173601	0.153007	-0.633298	0.0188079	0.133403	-0.857545	0.0152797	0.292384	M7
ENSG00000120162	MOB3B	MOB kinase activator 3B [Source:HGNC Symbol;Acc:HGNC:23825]	MOB3B	protein_coding	0.353214	0.0174204	0.153418	0.372507	0.0143228	0.116527	0.498621	0.00743107	0.234407	M18
ENSG00000126759	CFP	complement factor properdin [Source:HGNC Symbol;Acc:HGNC:8864]	CFP	protein_coding	0.376083	0.0174287	0.153418	0.412537	0.0050315	0.0716916	0.357232	0.0575336	0.433066	M17
ENSG00000153786	ZDHHC7	zinc finger DHHC-type containing 7 [Source:HGNC Symbol;Acc:HGNC:18459]	ZDHHC7	protein_coding	-0.135875	0.0174359	0.153418	-0.128698	0.0212123	0.142068	-0.0894607	0.180966	0.614358	M3
ENSG00000188732	FAM221A	family with sequence similarity 221 member A [Source:HGNC Symbol;Acc:HGNC:27977]	FAM221A	protein_coding	-0.861322	0.0174626	0.153567	-0.900456	0.0151272	0.120338	-0.805979	0.0534839	0.423331	M3
ENSG00000172936	MYD88	MYD88 innate immune signal transduction adaptor [Source:HGNC Symbol;Acc:HGNC:7562]	MYD88	protein_coding	0.672652	0.0174876	0.153702	0.683693	0.011204	0.104143	0.49305	0.137507	0.564169	M18
ENSG00000224647	AC026954.1	novel protein phosphatase inhibitor 2 (IPP-2) domain pseudogene		unitary_pseudogene	-1.35545	0.0175387	0.154065	-1.34778	0.016051	0.123631	-1.10071	0.0940376	0.498824	M8
ENSG00000188452	CERKL	ceramide kinase like [Source:HGNC Symbol;Acc:HGNC:21699]	CERKL	protein_coding	1.01379	0.0175687	0.154215	1.11096	0.0095707	0.0954587	1.10958	0.0360176	0.380685	M18
ENSG00000130396	AFDN	afadin, adherens junction formation factor [Source:HGNC Symbol;Acc:HGNC:7137]	AFDN	protein_coding	0.301251	0.0175894	0.154215	0.299787	0.0168527	0.126951	0.186155	0.206445	0.632777	M7
ENSG00000113761	ZNF346	zinc finger protein 346 [Source:HGNC Symbol;Acc:HGNC:16403]	ZNF346	protein_coding	0.151199	0.0175923	0.154215	0.147537	0.0189384	0.133774	0.0873209	0.232951	0.655784	M11
ENSG00000213713	PIGCP1	phosphatidylinositol glycan anchor biosynthesis class C pseudogene 1 [Source:HGNC Symbol;Acc:HGNC:8961]	PIGCP1	processed_pseudogene	-0.277308	0.0175949	0.154215	-0.264441	0.00981083	0.0971772	-0.316272	0.0304148	0.363111	M7
ENSG00000086062	B4GALT1	beta-1,4-galactosyltransferase 1 [Source:HGNC Symbol;Acc:HGNC:924]	B4GALT1	protein_coding	-0.499746	0.017613	0.154287	-0.510546	0.0135988	0.113406	-0.333168	0.17186	0.602801	M3
ENSG00000116679	IVNS1ABP	influenza virus NS1A binding protein [Source:HGNC Symbol;Acc:HGNC:16951]	IVNS1ABP	protein_coding	-0.196478	0.0176266	0.154321	-0.229027	0.0154687	0.121622	-0.195387	0.081845	0.480557	M5
ENSG00000050030	NEXMIF	neurite extension and migration factor [Source:HGNC Symbol;Acc:HGNC:29433]	NEXMIF	protein_coding	0.71404	0.0176386	0.15434	0.838027	0.00134165	0.0403494	0.427974	0.213558	0.640187	M18
ENSG00000137055	PLAA	phospholipase A2 activating protein [Source:HGNC Symbol;Acc:HGNC:9043]	PLAA	protein_coding	-0.184545	0.0176993	0.154786	-0.205441	0.0116832	0.105996	-0.278471	0.0039219	0.19017	M13
ENSG00000203688	LINC02487	long intergenic non-protein coding RNA 2487 [Source:HGNC Symbol;Acc:HGNC:53466]	LINC02487	lncRNA	0.993772	0.0177109	0.154801	1.01021	0.01455	0.117526	0.750597	0.127813	0.550632	M18
ENSG00000137965	IFI44	interferon induced protein 44 [Source:HGNC Symbol;Acc:HGNC:16938]	IFI44	protein_coding	1.58737	0.0177265	0.154844	1.74431	0.0132766	0.112798	1.37156	0.100171	0.509249	M11
ENSG00000251192	ZNF674	zinc finger protein 674 [Source:HGNC Symbol;Acc:HGNC:17625]	ZNF674	protein_coding	-0.261788	0.0177451	0.154844	-0.24081	0.0231355	0.147968	-0.291458	0.0254317	0.339355	M16
ENSG00000092964	DPYSL2	dihydropyrimidinase like 2 [Source:HGNC Symbol;Acc:HGNC:3014]	DPYSL2	protein_coding	0.245104	0.0177453	0.154844	0.237716	0.0206576	0.14008	0.175308	0.150909	0.580469	M19
ENSG00000117266	CDK18	cyclin dependent kinase 18 [Source:HGNC Symbol;Acc:HGNC:8751]	CDK18	protein_coding	-1.0739	0.017775	0.155012	-0.995619	0.0177025	0.129353	-0.650165	0.162554	0.596098	M4
ENSG00000148291	SURF2	surfeit 2 [Source:HGNC Symbol;Acc:HGNC:11475]	SURF2	protein_coding	0.365268	0.0177843	0.155012	0.309758	0.0195816	0.136061	0.297139	0.10503	0.516273	M12
ENSG00000107175	CREB3	cAMP responsive element binding protein 3 [Source:HGNC Symbol;Acc:HGNC:2347]	CREB3	protein_coding	0.215231	0.0178056	0.15503	0.225781	0.0150755	0.120081	0.167746	0.129094	0.553876	M12
ENSG00000129292	PHF20L1	PHD finger protein 20 like 1 [Source:HGNC Symbol;Acc:HGNC:24280]	PHF20L1	protein_coding	0.183007	0.0178156	0.15503	0.193012	0.0133453	0.112887	0.231704	0.0163272	0.295135	M18
ENSG00000044090	CUL7	cullin 7 [Source:HGNC Symbol;Acc:HGNC:21024]	CUL7	protein_coding	-0.349596	0.0178235	0.15503	-0.312519	0.0343183	0.179114	-0.230854	0.194118	0.62635	M8
ENSG00000135637	CCDC142	coiled-coil domain containing 142 [Source:HGNC Symbol;Acc:HGNC:25889]	CCDC142	protein_coding	0.238423	0.0178257	0.15503	0.256519	0.0130242	0.112096	0.216576	0.0803611	0.47735	M16
ENSG00000160401	CFAP157	cilia and flagella associated protein 157 [Source:HGNC Symbol;Acc:HGNC:27843]	CFAP157	protein_coding	0.484383	0.0178683	0.155315	0.594225	0.0114689	0.105325	0.526889	0.0662339	0.451783	M11
ENSG00000183067	IGSF5	immunoglobulin superfamily member 5 [Source:HGNC Symbol;Acc:HGNC:5952]	IGSF5	protein_coding	0.63462	0.0178984	0.155491	0.594443	0.0296205	0.166568	0.304657	0.320996	0.722911	M18
ENSG00000133657	ATP13A3	ATPase 13A3 [Source:HGNC Symbol;Acc:HGNC:24113]	ATP13A3	protein_coding	-0.194936	0.0179201	0.155509	-0.218829	0.0173312	0.128712	-0.225724	0.0465488	0.405966	M7
ENSG00000163466	ARPC2	actin related protein 2/3 complex subunit 2 [Source:HGNC Symbol;Acc:HGNC:705]	ARPC2	protein_coding	0.204654	0.0179334	0.155509	0.210235	0.0150797	0.120081	0.183464	0.0753648	0.469808	M12
ENSG00000171388	APLN	apelin [Source:HGNC Symbol;Acc:HGNC:16665]	APLN	protein_coding	1.32931	0.0179351	0.155509	1.03759	0.0408224	0.195327	1.11561	0.117025	0.53633	M9
ENSG00000111110	PPM1H	protein phosphatase, Mg2+/Mn2+ dependent 1H [Source:HGNC Symbol;Acc:HGNC:18583]	PPM1H	protein_coding	-0.879864	0.01794	0.155509	-0.680411	0.0798533	0.275637	-0.400116	0.400446	0.773149	M3
ENSG00000164713	BRI3	brain protein I3 [Source:HGNC Symbol;Acc:HGNC:1109]	BRI3	protein_coding	0.284183	0.0179918	0.155802	0.274509	0.0158644	0.122914	0.20969	0.138194	0.565361	M12
ENSG00000031003	FAM13B	family with sequence similarity 13 member B [Source:HGNC Symbol;Acc:HGNC:1335]	FAM13B	protein_coding	0.193348	0.0179935	0.155802	0.230957	0.00363753	0.0614222	0.21335	0.0425421	0.397677	M17
ENSG00000187607	ZNF286A	zinc finger protein 286A [Source:HGNC Symbol;Acc:HGNC:13501]	ZNF286A	protein_coding	0.185279	0.0180189	0.15588	0.158069	0.0592313	0.234588	0.0730187	0.452719	0.80071	M12
ENSG00000106078	COBL	cordon-bleu WH2 repeat protein [Source:HGNC Symbol;Acc:HGNC:22199]	COBL	protein_coding	-1.06392	0.0180223	0.15588	-1.01028	0.0245866	0.152031	-0.533603	0.274867	0.687458	M8
ENSG00000135272	MDFIC	MyoD family inhibitor domain containing [Source:HGNC Symbol;Acc:HGNC:28870]	MDFIC	protein_coding	0.27412	0.0180473	0.155918	0.316983	0.0174157	0.12888	0.483693	0.00178577	0.151301	M3
ENSG00000180914	OXTR	oxytocin receptor [Source:HGNC Symbol;Acc:HGNC:8529]	OXTR	protein_coding	0.629957	0.0180492	0.155918	0.596243	0.0190875	0.134106	0.751421	0.0199396	0.313398	M18
ENSG00000154319	FAM167A	family with sequence similarity 167 member A [Source:HGNC Symbol;Acc:HGNC:15549]	FAM167A	protein_coding	-0.891189	0.0180609	0.155918	-0.884889	0.0182381	0.13142	-0.560011	0.201229	0.630891	M3
ENSG00000167244	IGF2	insulin like growth factor 2 [Source:HGNC Symbol;Acc:HGNC:5466]	IGF2	protein_coding	-1.3984	0.0180708	0.155918	-1.2395	0.037581	0.188132	-0.805991	0.225608	0.649425	M3
ENSG00000257576	HSPD1P4	heat shock protein family D (Hsp60) member 1 pseudogene 4 [Source:HGNC Symbol;Acc:HGNC:35146]	HSPD1P4	processed_pseudogene	0.690293	0.018077	0.155918	0.706137	0.0158271	0.122806	0.553668	0.114482	0.531947	M18
ENSG00000172809	RPL38	ribosomal protein L38 [Source:HGNC Symbol;Acc:HGNC:10349]	RPL38	protein_coding	0.233634	0.018086	0.155918	0.188369	0.0251132	0.153395	0.209042	0.0876337	0.488929	M12
ENSG00000178719	GRINA	glutamate ionotropic receptor NMDA type subunit associated protein 1 [Source:HGNC Symbol;Acc:HGNC:4589]	GRINA	protein_coding	0.225745	0.0181344	0.156164	0.265134	0.00614624	0.0783902	0.11295	0.30578	0.711795	M14
ENSG00000102172	SMS	spermine synthase [Source:HGNC Symbol;Acc:HGNC:11123]	SMS	protein_coding	0.709234	0.0181493	0.156164	0.589669	0.0319355	0.173065	0.423035	0.224298	0.64881	M9
ENSG00000141298	SSH2	slingshot protein phosphatase 2 [Source:HGNC Symbol;Acc:HGNC:30580]	SSH2	protein_coding	0.26838	0.0181592	0.156164	0.34747	0.00359955	0.0613258	0.39445	0.0157659	0.295135	M17
ENSG00000257727	CNPY2	canopy FGF signaling regulator 2 [Source:HGNC Symbol;Acc:HGNC:13529]	CNPY2	protein_coding	0.268632	0.0181598	0.156164	0.254707	0.0152318	0.120817	0.244458	0.0716759	0.463422	M19
ENSG00000071655	MBD3	methyl-CpG binding domain protein 3 [Source:HGNC Symbol;Acc:HGNC:6918]	MBD3	protein_coding	0.240495	0.0181742	0.156164	0.202127	0.0155125	0.121622	0.168353	0.160551	0.593507	M12
ENSG00000065989	PDE4A	phosphodiesterase 4A [Source:HGNC Symbol;Acc:HGNC:8780]	PDE4A	protein_coding	-0.402981	0.0181886	0.156164	-0.387351	0.0109364	0.103202	-0.556465	0.00561549	0.210563	M1
ENSG00000185272	RBM11	RNA binding motif protein 11 [Source:HGNC Symbol;Acc:HGNC:9897]	RBM11	protein_coding	-0.653967	0.0181959	0.156164	-0.645399	0.0175446	0.129197	-0.63502	0.0589665	0.437257	M3
ENSG00000069020	MAST4	microtubule associated serine/threonine kinase family member 4 [Source:HGNC Symbol;Acc:HGNC:19037]	MAST4	protein_coding	0.233964	0.0181985	0.156164	0.29184	0.00418883	0.0655649	0.23486	0.0786662	0.475501	M19
ENSG00000103356	EARS2	glutamyl-tRNA synthetase 2, mitochondrial [Source:HGNC Symbol;Acc:HGNC:29419]	EARS2	protein_coding	-0.219898	0.0182038	0.156164	-0.225267	0.0149071	0.11931	-0.279887	0.0118041	0.275478	M3
ENSG00000130311	DDA1	DET1 and DDB1 associated 1 [Source:HGNC Symbol;Acc:HGNC:28360]	DDA1	protein_coding	0.200431	0.0182257	0.156267	0.18805	0.0170955	0.127985	0.204408	0.0351606	0.378142	M12
ENSG00000160932	LY6E	lymphocyte antigen 6 family member E [Source:HGNC Symbol;Acc:HGNC:6727]	LY6E	protein_coding	-1.11727	0.018275	0.156558	-1.08304	0.0193469	0.135205	-0.798619	0.129983	0.55496	M4
ENSG00000226278	PSPHP1	phosphoserine phosphatase pseudogene 1 [Source:HGNC Symbol;Acc:HGNC:9578]	PSPHP1	unprocessed_pseudogene	3.20732	0.0182796	0.156558	2.96608	0.0327688	0.174637	-0.297394	0.8048	0.945422	M19
ENSG00000125744	RTN2	reticulon 2 [Source:HGNC Symbol;Acc:HGNC:10468]	RTN2	protein_coding	0.588443	0.0183195	0.156816	0.646079	0.00886858	0.0921291	0.601901	0.0464615	0.405966	M18
ENSG00000237149	ZNF503-AS2	ZNF503 antisense RNA 2 [Source:HGNC Symbol;Acc:HGNC:23525]	ZNF503-AS2	lncRNA	-0.768832	0.0183464	0.156917	-0.764431	0.0184897	0.132204	-0.79222	0.0456886	0.405409	M3
ENSG00000269609	RPARP-AS1	RPARP antisense RNA 1 [Source:HGNC Symbol;Acc:HGNC:45238]	RPARP-AS1	lncRNA	-0.606335	0.0183513	0.156917	-0.550756	0.027831	0.161285	-0.532238	0.0885295	0.489865	M3
ENSG00000133142	TCEAL4	transcription elongation factor A like 4 [Source:HGNC Symbol;Acc:HGNC:26121]	TCEAL4	protein_coding	0.1894	0.018363	0.156932	0.211871	0.0167883	0.126648	0.226205	0.0347014	0.376107	M13
ENSG00000122386	ZNF205	zinc finger protein 205 [Source:HGNC Symbol;Acc:HGNC:12996]	ZNF205	protein_coding	0.158701	0.018378	0.156975	0.158164	0.0171607	0.128095	0.12187	0.126998	0.54922	M12
ENSG00000158805	ZNF276	zinc finger protein 276 [Source:HGNC Symbol;Acc:HGNC:23330]	ZNF276	protein_coding	-0.19706	0.0183897	0.15699	-0.18584	0.0260844	0.156543	-0.204657	0.0410655	0.393157	M7
ENSG00000135842	NIBAN1	niban apoptosis regulator 1 [Source:HGNC Symbol;Acc:HGNC:16784]	NIBAN1	protein_coding	-0.619976	0.0184062	0.157021	-0.659661	0.0123534	0.109362	-0.483803	0.121531	0.543392	M3
ENSG00000186918	ZNF395	zinc finger protein 395 [Source:HGNC Symbol;Acc:HGNC:18737]	ZNF395	protein_coding	0.217835	0.0184132	0.157021	0.223869	0.0145014	0.117267	0.258164	0.0204281	0.314689	M19
ENSG00000102003	SYP	synaptophysin [Source:HGNC Symbol;Acc:HGNC:11506]	SYP	protein_coding	0.935499	0.0184271	0.157054	1.02127	0.00510153	0.0720273	0.704185	0.125007	0.546306	M18
ENSG00000166450	PRTG	protogenin [Source:HGNC Symbol;Acc:HGNC:26373]	PRTG	protein_coding	-0.889984	0.0184639	0.157152	-0.96243	0.00678429	0.0823214	-0.430333	0.299107	0.706983	M3
ENSG00000163661	PTX3	pentraxin 3 [Source:HGNC Symbol;Acc:HGNC:9692]	PTX3	protein_coding	0.643583	0.0184649	0.157152	0.586282	0.0239349	0.150275	0.511864	0.114346	0.53187	M9
ENSG00000151806	GUF1	GUF1 homolog, GTPase [Source:HGNC Symbol;Acc:HGNC:25799]	GUF1	protein_coding	-0.127958	0.0184685	0.157152	-0.134276	0.0145197	0.117341	-0.162521	0.0241596	0.333975	M7
ENSG00000155090	KLF10	Kruppel like factor 10 [Source:HGNC Symbol;Acc:HGNC:11810]	KLF10	protein_coding	-0.393531	0.0184813	0.157176	-0.336082	0.0441842	0.203954	-0.222551	0.270053	0.684073	M2
ENSG00000166311	SMPD1	sphingomyelin phosphodiesterase 1 [Source:HGNC Symbol;Acc:HGNC:11120]	SMPD1	protein_coding	0.340971	0.0185083	0.15728	0.364644	0.0129389	0.111771	0.267722	0.121522	0.543392	M18
ENSG00000178035	IMPDH2	inosine monophosphate dehydrogenase 2 [Source:HGNC Symbol;Acc:HGNC:6053]	IMPDH2	protein_coding	-0.280373	0.0185321	0.15728	-0.328574	0.00353359	0.0611544	-0.200158	0.157089	0.589021	M19
ENSG00000260267	AC026471.1	novel transcript, antisense to ARMC5		lncRNA	-0.447498	0.0185345	0.15728	-0.366567	0.0427552	0.200172	-0.48227	0.0363006	0.381883	M7
ENSG00000188372	ZP3	zona pellucida glycoprotein 3 [Source:HGNC Symbol;Acc:HGNC:13189]	ZP3	protein_coding	0.888339	0.0185417	0.15728	1.25239	0.0537183	0.224807	1.26056	0.10491	0.516273	M11
ENSG00000146676	PURB	purine rich element binding protein B [Source:HGNC Symbol;Acc:HGNC:9702]	PURB	protein_coding	-0.258468	0.0185516	0.15728	-0.250573	0.0155907	0.121941	-0.227145	0.0841249	0.48238	M8
ENSG00000171044	XKR6	XK related 6 [Source:HGNC Symbol;Acc:HGNC:27806]	XKR6	protein_coding	0.310243	0.0185534	0.15728	0.327057	0.0112431	0.104285	0.315474	0.0465757	0.405966	M18
ENSG00000140950	MEAK7	MTOR associated protein, eak-7 homolog [Source:HGNC Symbol;Acc:HGNC:29325]	MEAK7	protein_coding	0.197455	0.0185919	0.157522	0.200089	0.0150249	0.119899	0.21373	0.0372628	0.384274	M17
ENSG00000082556	OPRK1	opioid receptor kappa 1 [Source:HGNC Symbol;Acc:HGNC:8154]	OPRK1	protein_coding	-0.668559	0.018611	0.157525	-0.756585	0.00718341	0.0838543	-0.688236	0.0518611	0.418474	M3
ENSG00000134318	ROCK2	Rho associated coiled-coil containing protein kinase 2 [Source:HGNC Symbol;Acc:HGNC:10252]	ROCK2	protein_coding	0.296214	0.0186123	0.157525	0.29461	0.0184811	0.132203	0.305799	0.0378029	0.384274	M18
ENSG00000185565	LSAMP	limbic system associated membrane protein [Source:HGNC Symbol;Acc:HGNC:6705]	LSAMP	protein_coding	-0.594138	0.0186338	0.157606	-0.473875	0.0510821	0.219946	-0.18067	0.53456	0.840829	M3
ENSG00000197822	OCLN	occludin [Source:HGNC Symbol;Acc:HGNC:8104]	OCLN	protein_coding	-0.565003	0.0186434	0.157606	-0.548638	0.0214153	0.142489	-0.209103	0.406486	0.776102	M3
ENSG00000154277	UCHL1	ubiquitin C-terminal hydrolase L1 [Source:HGNC Symbol;Acc:HGNC:12513]	UCHL1	protein_coding	0.394032	0.0186519	0.157606	0.416592	0.0157475	0.122551	0.299812	0.139926	0.567063	M12
ENSG00000165349	SLC7A3	solute carrier family 7 member 3 [Source:HGNC Symbol;Acc:HGNC:11061]	SLC7A3	protein_coding	-0.317089	0.0186787	0.157748	-0.385336	0.00813172	0.088745	-0.296537	0.0891142	0.491058	M19
ENSG00000131669	NINJ1	ninjurin 1 [Source:HGNC Symbol;Acc:HGNC:7824]	NINJ1	protein_coding	-0.207451	0.0187866	0.158523	-0.215269	0.0150416	0.119899	-0.232026	0.0324161	0.370178	M1
ENSG00000150667	FSIP1	fibrous sheath interacting protein 1 [Source:HGNC Symbol;Acc:HGNC:21674]	FSIP1	protein_coding	0.567451	0.0187966	0.158523	0.51701	0.0148455	0.118999	0.56292	0.0513015	0.418051	M14
ENSG00000103335	PIEZO1	piezo type mechanosensitive ion channel component 1 [Source:HGNC Symbol;Acc:HGNC:28993]	PIEZO1	protein_coding	-0.404107	0.0188006	0.158523	-0.392195	0.022875	0.146838	-0.211537	0.286178	0.696538	M3
ENSG00000072657	TRHDE	thyrotropin releasing hormone degrading enzyme [Source:HGNC Symbol;Acc:HGNC:30748]	TRHDE	protein_coding	-1.02617	0.0188446	0.158808	-0.983008	0.020742	0.140367	-0.832436	0.10251	0.511524	M4
ENSG00000197629	MPEG1	macrophage expressed 1 [Source:HGNC Symbol;Acc:HGNC:29619]	MPEG1	protein_coding	0.75726	0.0188751	0.158908	0.660167	0.0520139	0.221837	0.780728	0.0581025	0.434157	M18
ENSG00000113231	PDE8B	phosphodiesterase 8B [Source:HGNC Symbol;Acc:HGNC:8794]	PDE8B	protein_coding	-0.251079	0.01892	0.158908	-0.222485	0.050889	0.219609	-0.102857	0.432556	0.788781	M3
ENSG00000144857	BOC	BOC cell adhesion associated, oncogene regulated [Source:HGNC Symbol;Acc:HGNC:17173]	BOC	protein_coding	-0.598921	0.0189219	0.158908	-0.597353	0.0184423	0.132105	-0.190679	0.474281	0.810113	M3
ENSG00000130159	ECSIT	ECSIT signalling integrator [Source:HGNC Symbol;Acc:HGNC:29548]	ECSIT	protein_coding	0.219732	0.0189221	0.158908	0.214188	0.0214635	0.142619	0.15726	0.150749	0.580222	M12
ENSG00000101152	DNAJC5	DnaJ heat shock protein family (Hsp40) member C5 [Source:HGNC Symbol;Acc:HGNC:16235]	DNAJC5	protein_coding	0.219954	0.0189289	0.158908	0.257506	0.00821321	0.0892634	0.211205	0.0781365	0.475206	M18
ENSG00000138685	FGF2	fibroblast growth factor 2 [Source:HGNC Symbol;Acc:HGNC:3676]	FGF2	protein_coding	-0.262262	0.0189361	0.158908	-0.311579	0.0154689	0.121622	-0.370729	0.0192674	0.308984	M8
ENSG00000260091	AC093752.3	novel transcript		lncRNA	-0.633376	0.0189423	0.158908	-0.605251	0.0146773	0.118236	-0.297715	0.250751	0.67224	M7
ENSG00000069702	TGFBR3	transforming growth factor beta receptor 3 [Source:HGNC Symbol;Acc:HGNC:11774]	TGFBR3	protein_coding	-0.812733	0.0189444	0.158908	-0.758765	0.0297553	0.166943	-0.487198	0.231834	0.654885	M19
ENSG00000168672	LRATD2	LRAT domain containing 2 [Source:HGNC Symbol;Acc:HGNC:24166]	LRATD2	protein_coding	-0.671293	0.0189471	0.158908	-0.642635	0.0246691	0.152241	-0.729028	0.0362011	0.381522	M3
ENSG00000141905	NFIC	nuclear factor I C [Source:HGNC Symbol;Acc:HGNC:7786]	NFIC	protein_coding	0.487425	0.0189742	0.158933	0.583431	0.0174048	0.12888	0.361992	0.199844	0.630119	M14
ENSG00000114023	FAM162A	family with sequence similarity 162 member A [Source:HGNC Symbol;Acc:HGNC:17865]	FAM162A	protein_coding	-0.351197	0.0189761	0.158933	-0.377121	0.008446	0.090668	-0.316524	0.0787074	0.475501	M3
ENSG00000158882	TOMM40L	translocase of outer mitochondrial membrane 40 like [Source:HGNC Symbol;Acc:HGNC:25756]	TOMM40L	protein_coding	0.233697	0.0189853	0.158933	0.242598	0.0133001	0.112798	0.184848	0.11596	0.534764	M18
ENSG00000153157	SYCP2L	synaptonemal complex protein 2 like [Source:HGNC Symbol;Acc:HGNC:21537]	SYCP2L	protein_coding	-0.457055	0.0189904	0.158933	-0.508435	0.0140515	0.115332	-0.643987	0.010987	0.265558	M8
ENSG00000131374	TBC1D5	TBC1 domain family member 5 [Source:HGNC Symbol;Acc:HGNC:19166]	TBC1D5	protein_coding	-0.242815	0.019035	0.159221	-0.225661	0.0277567	0.161285	-0.0946055	0.405277	0.77548	M7
ENSG00000188522	FAM83G	family with sequence similarity 83 member G [Source:HGNC Symbol;Acc:HGNC:32554]	FAM83G	protein_coding	-0.731296	0.0190757	0.159477	-0.719487	0.018823	0.133403	-0.835319	0.0289301	0.356939	M3
ENSG00000163611	SPICE1	spindle and centriole associated protein 1 [Source:HGNC Symbol;Acc:HGNC:25083]	SPICE1	protein_coding	-0.236293	0.0191574	0.160001	-0.221845	0.0259826	0.156543	-0.0885354	0.41953	0.783989	M19
ENSG00000100650	SRSF5	serine and arginine rich splicing factor 5 [Source:HGNC Symbol;Acc:HGNC:10787]	SRSF5	protein_coding	-0.171653	0.0191722	0.160001	-0.187381	0.00710656	0.0836294	-0.0812739	0.314357	0.719074	M1
ENSG00000127903	ZNF835	zinc finger protein 835 [Source:HGNC Symbol;Acc:HGNC:34332]	ZNF835	protein_coding	1.91339	0.0191778	0.160001	1.77488	0.0292661	0.165932	3.43891	0.000114639	0.0463229	M18
ENSG00000144228	SPOPL	speckle type BTB/POZ protein like [Source:HGNC Symbol;Acc:HGNC:27934]	SPOPL	protein_coding	-0.233679	0.019179	0.160001	-0.219641	0.0197878	0.13675	-0.141066	0.200494	0.630448	M7
ENSG00000095574	IKZF5	IKAROS family zinc finger 5 [Source:HGNC Symbol;Acc:HGNC:14283]	IKZF5	protein_coding	-0.211531	0.0191908	0.160014	-0.227257	0.0160013	0.123483	-0.21089	0.0672294	0.453018	M7
ENSG00000171206	TRIM8	tripartite motif containing 8 [Source:HGNC Symbol;Acc:HGNC:15579]	TRIM8	protein_coding	0.196546	0.0192276	0.160237	0.214739	0.00804708	0.0882048	0.220304	0.0329604	0.370926	M13
ENSG00000167654	ATCAY	ATCAY kinesin light chain interacting caytaxin [Source:HGNC Symbol;Acc:HGNC:779]	ATCAY	protein_coding	0.855014	0.0192974	0.160734	0.972077	0.00192027	0.0466999	0.433655	0.27621	0.688236	M18
ENSG00000166250	CLMP	CXADR like membrane protein [Source:HGNC Symbol;Acc:HGNC:24039]	CLMP	protein_coding	-1.24638	0.01932	0.160835	-1.04948	0.0535749	0.224604	-0.846288	0.205321	0.63258	M3
ENSG00000179021	C3orf38	chromosome 3 open reading frame 38 [Source:HGNC Symbol;Acc:HGNC:28384]	C3orf38	protein_coding	0.177249	0.0193326	0.160835	0.161349	0.0299497	0.167553	0.183242	0.0490606	0.412966	M18
ENSG00000120669	SOHLH2	spermatogenesis and oogenesis specific basic helix-loop-helix 2 [Source:HGNC Symbol;Acc:HGNC:26026]	SOHLH2	protein_coding	-0.908945	0.0193402	0.160835	-1.00721	0.00671313	0.0818192	-1.02129	0.0327113	0.370411	M5
ENSG00000259953	AL138756.1	novel transcript, overlapping SUSD1		lncRNA	0.829515	0.0193552	0.160875	0.832386	0.0175271	0.129197	0.385116	0.316654	0.720605	M18
ENSG00000101349	PAK5	p21 (RAC1) activated kinase 5 [Source:HGNC Symbol;Acc:HGNC:15916]	PAK5	protein_coding	0.860714	0.019366	0.16088	0.964809	0.00356494	0.0612648	0.733124	0.0712943	0.463422	M18
ENSG00000196605	ZNF846	zinc finger protein 846 [Source:HGNC Symbol;Acc:HGNC:27260]	ZNF846	protein_coding	-0.293008	0.0194019	0.161093	-0.278941	0.0171296	0.128057	-0.433809	0.00430031	0.195298	M7
ENSG00000169957	ZNF768	zinc finger protein 768 [Source:HGNC Symbol;Acc:HGNC:26273]	ZNF768	protein_coding	0.161324	0.0194438	0.161252	0.153735	0.0247711	0.152607	0.109403	0.167788	0.599785	M18
ENSG00000110427	KIAA1549L	KIAA1549 like [Source:HGNC Symbol;Acc:HGNC:24836]	KIAA1549L	protein_coding	0.636173	0.0194514	0.161252	0.629198	0.0197434	0.136523	0.540446	0.0915989	0.496921	M18
ENSG00000100422	CERK	ceramide kinase [Source:HGNC Symbol;Acc:HGNC:19256]	CERK	protein_coding	-0.383027	0.0194521	0.161252	-0.407679	0.0132031	0.112628	0.0355113	0.690344	0.906761	M4
ENSG00000111859	NEDD9	neural precursor cell expressed, developmentally down-regulated 9 [Source:HGNC Symbol;Acc:HGNC:7733]	NEDD9	protein_coding	-0.394249	0.019462	0.161252	-0.393415	0.0180374	0.13081	-0.507356	0.0135287	0.283793	M19
ENSG00000171119	NRTN	neurturin [Source:HGNC Symbol;Acc:HGNC:8007]	NRTN	protein_coding	-1.00766	0.0194859	0.161366	-1.04822	0.0154872	0.121622	-0.77257	0.128465	0.552383	M19
ENSG00000083099	LYRM2	LYR motif containing 2 [Source:HGNC Symbol;Acc:HGNC:25229]	LYRM2	protein_coding	0.182831	0.0195161	0.161531	0.173486	0.0181498	0.131038	0.151092	0.086381	0.487583	M14
ENSG00000112787	FBRSL1	fibrosin like 1 [Source:HGNC Symbol;Acc:HGNC:29308]	FBRSL1	protein_coding	0.224089	0.0195925	0.162078	0.245898	0.00439173	0.0669336	0.0994142	0.32424	0.724986	M18
ENSG00000153046	CDYL	chromodomain Y like [Source:HGNC Symbol;Acc:HGNC:1811]	CDYL	protein_coding	-0.15858	0.0196047	0.162093	-0.171557	0.00722098	0.0839673	-0.122939	0.123546	0.546036	M14
ENSG00000164398	ACSL6	acyl-CoA synthetase long chain family member 6 [Source:HGNC Symbol;Acc:HGNC:16496]	ACSL6	protein_coding	0.996991	0.0196441	0.162277	1.00265	0.0152127	0.120774	0.700865	0.157033	0.589021	M18
ENSG00000198356	GET3	guided entry of tail-anchored proteins factor 3, ATPase [Source:HGNC Symbol;Acc:HGNC:752]	GET3	protein_coding	0.249844	0.0196475	0.162277	0.230008	0.0133276	0.112798	0.293089	0.0242569	0.334781	M12
ENSG00000158710	TAGLN2	transgelin 2 [Source:HGNC Symbol;Acc:HGNC:11554]	TAGLN2	protein_coding	-0.834505	0.0196755	0.162385	-0.758042	0.0387778	0.190433	-0.111382	0.757386	0.929939	M3
ENSG00000141002	TCF25	transcription factor 25 [Source:HGNC Symbol;Acc:HGNC:29181]	TCF25	protein_coding	0.163569	0.0196819	0.162385	0.182377	0.0147602	0.118616	0.162413	0.0730273	0.465418	M11
ENSG00000145016	RUBCN	rubicon autophagy regulator [Source:HGNC Symbol;Acc:HGNC:28991]	RUBCN	protein_coding	0.189257	0.0196915	0.162385	0.214172	0.00239379	0.0525177	0.117354	0.204538	0.632024	M17
ENSG00000120029	ARMH3	armadillo like helical domain containing 3 [Source:HGNC Symbol;Acc:HGNC:25788]	ARMH3	protein_coding	0.194563	0.0197141	0.162424	0.216185	0.015945	0.123236	0.24033	0.0300095	0.361017	M14
ENSG00000260924	LINC01311	long intergenic non-protein coding RNA 1311 [Source:HGNC Symbol;Acc:HGNC:50503]	LINC01311	lncRNA	-0.440703	0.0197236	0.162424	-0.420016	0.0229197	0.146992	-0.642698	0.00452899	0.196135	M1
ENSG00000183317	EPHA10	EPH receptor A10 [Source:HGNC Symbol;Acc:HGNC:19987]	EPHA10	protein_coding	1.57207	0.0197271	0.162424	1.73539	0.00238267	0.052369	0.91348	0.213166	0.639593	M18
ENSG00000157992	KRTCAP3	keratinocyte associated protein 3 [Source:HGNC Symbol;Acc:HGNC:28943]	KRTCAP3	protein_coding	0.24906	0.019742	0.162461	0.24234	0.0212977	0.142277	0.199598	0.116651	0.535622	M7
ENSG00000213983	AP1G2	adaptor related protein complex 1 subunit gamma 2 [Source:HGNC Symbol;Acc:HGNC:556]	AP1G2	protein_coding	-0.537679	0.019797	0.162741	-0.462131	0.0289357	0.164822	-0.394526	0.130956	0.555815	M8
ENSG00000164638	SLC29A4	solute carrier family 29 member 4 [Source:HGNC Symbol;Acc:HGNC:23097]	SLC29A4	protein_coding	0.230997	0.019803	0.162741	0.258201	0.00856416	0.0909452	0.0479734	0.620303	0.875589	M13
ENSG00000157343	ARMC12	armadillo repeat containing 12 [Source:HGNC Symbol;Acc:HGNC:21099]	ARMC12	protein_coding	-0.431777	0.019815	0.162741	-0.435483	0.018429	0.132105	-0.579869	0.00788192	0.237498	M8
ENSG00000111801	BTN3A3	butyrophilin subfamily 3 member A3 [Source:HGNC Symbol;Acc:HGNC:1140]	BTN3A3	protein_coding	-0.395185	0.01984	0.162741	-0.401971	0.0175488	0.129197	-0.509727	0.0155141	0.294209	M8
ENSG00000104112	SCG3	secretogranin III [Source:HGNC Symbol;Acc:HGNC:13707]	SCG3	protein_coding	1.0725	0.0198521	0.162741	1.1733	0.0075962	0.0856953	0.989085	0.0687755	0.457696	M18
ENSG00000258289	CHURC1	churchill domain containing 1 [Source:HGNC Symbol;Acc:HGNC:20099]	CHURC1	protein_coding	-0.432366	0.0198521	0.162741	-0.370993	0.079058	0.274116	-0.345285	0.188752	0.621979	M13
ENSG00000047648	ARHGAP6	Rho GTPase activating protein 6 [Source:HGNC Symbol;Acc:HGNC:676]	ARHGAP6	protein_coding	-0.56355	0.0198747	0.162741	-0.586649	0.012876	0.111491	-0.537228	0.066639	0.452853	M3
ENSG00000161395	PGAP3	post-GPI attachment to proteins 3 [Source:HGNC Symbol;Acc:HGNC:23719]	PGAP3	protein_coding	0.24691	0.0198798	0.162741	0.25632	0.0168858	0.127079	0.371355	0.0056693	0.211091	M3
ENSG00000180846	CSNK1G2-AS1	CSNK1G2 antisense RNA 1 [Source:HGNC Symbol;Acc:HGNC:28604]	CSNK1G2-AS1	lncRNA	0.379459	0.01988	0.162741	0.383691	0.0155071	0.121622	0.202934	0.268937	0.683827	M7
ENSG00000115252	PDE1A	phosphodiesterase 1A [Source:HGNC Symbol;Acc:HGNC:8774]	PDE1A	protein_coding	0.666013	0.0198831	0.162741	0.687244	0.0138429	0.114411	0.381243	0.239366	0.660575	M18
ENSG00000136485	DCAF7	DDB1 and CUL4 associated factor 7 [Source:HGNC Symbol;Acc:HGNC:30915]	DCAF7	protein_coding	0.13967	0.0198896	0.162741	0.145408	0.0134476	0.112983	0.136773	0.0613031	0.441426	M16
ENSG00000125246	CLYBL	citrate lyase beta like [Source:HGNC Symbol;Acc:HGNC:18355]	CLYBL	protein_coding	-0.649253	0.0199104	0.162827	-0.657905	0.0178426	0.129903	-0.647543	0.0551449	0.425884	M3
ENSG00000224051	CPTP	ceramide-1-phosphate transfer protein [Source:HGNC Symbol;Acc:HGNC:28116]	CPTP	protein_coding	0.257959	0.0199563	0.16302	0.278294	0.0133223	0.112798	0.155287	0.221412	0.646157	M18
ENSG00000230707	AL589987.1	novel pseudogene		processed_pseudogene	0.841419	0.0199617	0.16302	0.809854	0.0252828	0.154013	0.835124	0.0589143	0.437158	M18
ENSG00000161513	FDXR	ferredoxin reductase [Source:HGNC Symbol;Acc:HGNC:3642]	FDXR	protein_coding	-0.356624	0.0199777	0.16302	-0.46285	0.00533838	0.0729674	-0.386387	0.0765968	0.471667	M9
ENSG00000186530					-1.08496	0.0199861	0.16302	-1.1036	0.0176807	0.129353	-0.855824	0.119258	0.539125	M3
ENSG00000079841	RIMS1	regulating synaptic membrane exocytosis 1 [Source:HGNC Symbol;Acc:HGNC:17282]	RIMS1	protein_coding	0.873786	0.0199879	0.16302	0.911091	0.0112118	0.104143	0.560529	0.194547	0.626371	M18
ENSG00000170775	GPR37	G protein-coupled receptor 37 [Source:HGNC Symbol;Acc:HGNC:4494]	GPR37	protein_coding	0.610613	0.0199961	0.16302	0.682487	0.0193119	0.13502	0.34581	0.274771	0.687458	M11
ENSG00000103740	ACSBG1	acyl-CoA synthetase bubblegum family member 1 [Source:HGNC Symbol;Acc:HGNC:29567]	ACSBG1	protein_coding	-0.790453	0.0200163	0.163101	-0.75379	0.026145	0.15665	-0.984663	0.0152059	0.292232	M19
ENSG00000128563	PRKRIP1	PRKR interacting protein 1 [Source:HGNC Symbol;Acc:HGNC:21894]	PRKRIP1	protein_coding	0.174302	0.0200426	0.163127	0.184505	0.0135594	0.11336	0.102196	0.229421	0.652422	M13
ENSG00000136111	TBC1D4	TBC1 domain family member 4 [Source:HGNC Symbol;Acc:HGNC:19165]	TBC1D4	protein_coding	-0.653	0.0200581	0.163127	-0.609802	0.034638	0.179618	-0.439387	0.203876	0.631588	M3
ENSG00000268362	AC092279.1	novel transcript		lncRNA	0.388765	0.0200667	0.163127	0.465743	0.0116113	0.10577	0.442598	0.0516013	0.418051	M19
ENSG00000260077	AC104794.3	novel transcript		lncRNA	-0.483261	0.0200669	0.163127	-0.482299	0.0193032	0.13502	-0.388997	0.117629	0.536687	M3
ENSG00000100523	DDHD1	DDHD domain containing 1 [Source:HGNC Symbol;Acc:HGNC:19714]	DDHD1	protein_coding	-0.229468	0.0200843	0.163127	-0.230133	0.0166452	0.126051	-0.229668	0.0611626	0.441426	M7
ENSG00000106823	ECM2	extracellular matrix protein 2 [Source:HGNC Symbol;Acc:HGNC:3154]	ECM2	protein_coding	0.853288	0.0200933	0.163127	0.972165	0.0157108	0.122472	0.893306	0.0662236	0.451783	M11
ENSG00000106624	AEBP1	AE binding protein 1 [Source:HGNC Symbol;Acc:HGNC:303]	AEBP1	protein_coding	-0.374751	0.0200946	0.163127	-0.305471	0.0545673	0.225888	-0.230723	0.24991	0.671639	M3
ENSG00000255794	RMST	rhabdomyosarcoma 2 associated transcript [Source:HGNC Symbol;Acc:HGNC:29893]	RMST	lncRNA	-0.600488	0.0201023	0.163127	-0.635829	0.00846479	0.0907413	-0.387255	0.191681	0.623983	M3
ENSG00000144468	RHBDD1	rhomboid domain containing 1 [Source:HGNC Symbol;Acc:HGNC:23081]	RHBDD1	protein_coding	-0.293001	0.0201807	0.163678	-0.290001	0.0205669	0.139776	-0.128144	0.356222	0.74488	M3
ENSG00000146066	HIGD2A	HIG1 hypoxia inducible domain family member 2A [Source:HGNC Symbol;Acc:HGNC:28311]	HIGD2A	protein_coding	0.226805	0.0202048	0.163778	0.197437	0.0167131	0.126346	0.214969	0.0695334	0.460356	M12
ENSG00000125611	CHCHD5	coiled-coil-helix-coiled-coil-helix domain containing 5 [Source:HGNC Symbol;Acc:HGNC:17840]	CHCHD5	protein_coding	0.218863	0.0202137	0.163778	0.195726	0.00601924	0.0774977	0.171571	0.122178	0.544281	M12
ENSG00000105479	CCDC114	coiled-coil domain containing 114 [Source:HGNC Symbol;Acc:HGNC:26560]	CCDC114	protein_coding	-0.990411	0.0202414	0.163918	-0.86806	0.0379833	0.189124	-0.890516	0.0813861	0.480191	M3
ENSG00000131507	NDFIP1	Nedd4 family interacting protein 1 [Source:HGNC Symbol;Acc:HGNC:17592]	NDFIP1	protein_coding	0.210936	0.0202847	0.164185	0.229564	0.015496	0.121622	0.160535	0.144378	0.570796	M14
ENSG00000163900	TMEM41A	transmembrane protein 41A [Source:HGNC Symbol;Acc:HGNC:30544]	TMEM41A	protein_coding	-0.14808	0.0203199	0.164312	-0.179712	0.00834988	0.0902509	-0.189274	0.0284574	0.355357	M13
ENSG00000101940	WDR13	WD repeat domain 13 [Source:HGNC Symbol;Acc:HGNC:14352]	WDR13	protein_coding	0.190919	0.0203213	0.164312	0.198547	0.0134592	0.113001	0.133451	0.149615	0.57807	M12
ENSG00000106682	EIF4H	eukaryotic translation initiation factor 4H [Source:HGNC Symbol;Acc:HGNC:12741]	EIF4H	protein_coding	-0.126161	0.0203333	0.164325	-0.145188	0.00399825	0.063838	-0.0882686	0.169697	0.602801	M1
ENSG00000134594	RAB33A	RAB33A, member RAS oncogene family [Source:HGNC Symbol;Acc:HGNC:9773]	RAB33A	protein_coding	0.572694	0.0203756	0.164376	0.50429	0.0584623	0.233716	0.0792225	0.781809	0.93728	M18
ENSG00000151322	NPAS3	neuronal PAS domain protein 3 [Source:HGNC Symbol;Acc:HGNC:19311]	NPAS3	protein_coding	0.507051	0.0203783	0.164376	0.522699	0.0166674	0.126159	0.280433	0.253964	0.674052	M18
ENSG00000225968	ELFN1	extracellular leucine rich repeat and fibronectin type III domain containing 1 [Source:HGNC Symbol;Acc:HGNC:33154]	ELFN1	protein_coding	0.351577	0.0203833	0.164376	0.359666	0.0171672	0.128095	0.289577	0.108959	0.523329	M18
ENSG00000255445	AP003072.2	aminoacyl tRNA synthetase complex-interacting multifunctional protein 2 (AIMP2) pseudogene		processed_pseudogene	-0.427032	0.0203848	0.164376	-0.415678	0.0196021	0.136118	-0.298849	0.152238	0.58217	M8
ENSG00000150779	TIMM8B	translocase of inner mitochondrial membrane 8 homolog B [Source:HGNC Symbol;Acc:HGNC:11818]	TIMM8B	protein_coding	0.295962	0.0203918	0.164376	0.268572	0.0108724	0.102967	0.267626	0.0781607	0.475206	M12
ENSG00000105894	PTN	pleiotrophin [Source:HGNC Symbol;Acc:HGNC:9630]	PTN	protein_coding	-0.837003	0.0204094	0.164433	-0.852438	0.0130758	0.112112	-0.96142	0.031689	0.366388	M3
ENSG00000068903	SIRT2	sirtuin 2 [Source:HGNC Symbol;Acc:HGNC:10886]	SIRT2	protein_coding	0.287547	0.0204282	0.164444	0.329814	0.00767596	0.0863422	0.181975	0.211496	0.6387	M18
ENSG00000215386	MIR99AHG	mir-99a-let-7c cluster host gene [Source:HGNC Symbol;Acc:HGNC:1274]	MIR99AHG	lncRNA	0.314195	0.0204316	0.164444	0.340398	0.0141996	0.116156	0.390996	0.0209181	0.317186	M7
ENSG00000174738	NR1D2	nuclear receptor subfamily 1 group D member 2 [Source:HGNC Symbol;Acc:HGNC:7963]	NR1D2	protein_coding	-0.302851	0.0204707	0.164675	-0.262937	0.0215859	0.142848	-0.239882	0.123921	0.546121	M8
ENSG00000025423	HSD17B6	hydroxysteroid 17-beta dehydrogenase 6 [Source:HGNC Symbol;Acc:HGNC:23316]	HSD17B6	protein_coding	-0.651079	0.020482	0.164682	-0.682203	0.0176216	0.129233	-0.987151	0.004382	0.195987	M5
ENSG00000125841	NRSN2	neurensin 2 [Source:HGNC Symbol;Acc:HGNC:16229]	NRSN2	protein_coding	0.247455	0.0205093	0.164817	0.249338	0.0182934	0.131637	0.203252	0.102462	0.511524	M14
ENSG00000232833					0.291141	0.0205245	0.164855	0.283685	0.021652	0.142852	0.363807	0.0153228	0.292384	M12
ENSG00000255566	AC135279.2	mitochondrial ribosomal protein S25 (MRPS25) pseudogene		processed_pseudogene	-0.526108	0.020554	0.164989	-0.54798	0.0177335	0.129445	-0.433563	0.111384	0.527997	M8
ENSG00000183621	ZNF438	zinc finger protein 438 [Source:HGNC Symbol;Acc:HGNC:21029]	ZNF438	protein_coding	-0.324097	0.0205737	0.164989	-0.297228	0.0190408	0.133897	-0.330665	0.0487922	0.412509	M8
ENSG00000082146	STRADB	STE20 related adaptor beta [Source:HGNC Symbol;Acc:HGNC:13205]	STRADB	protein_coding	0.155248	0.020577	0.164989	0.137454	0.0263913	0.157292	0.140986	0.0815479	0.480557	M12
ENSG00000148123	PLPPR1	phospholipid phosphatase related 1 [Source:HGNC Symbol;Acc:HGNC:25993]	PLPPR1	protein_coding	0.967087	0.020583	0.164989	1.14482	0.00756729	0.0856953	1.12193	0.0355218	0.379107	M18
ENSG00000159958	TNFRSF13C	TNF receptor superfamily member 13C [Source:HGNC Symbol;Acc:HGNC:17755]	TNFRSF13C	protein_coding	-0.467837	0.0206393	0.16524	-0.544528	0.00993482	0.0977906	-0.322167	0.187508	0.620981	M19
ENSG00000181222	POLR2A	RNA polymerase II subunit A [Source:HGNC Symbol;Acc:HGNC:9187]	POLR2A	protein_coding	-0.212006	0.0206405	0.16524	-0.181515	0.0263699	0.157292	-0.198935	0.0762916	0.471444	M7
ENSG00000105639	JAK3	Janus kinase 3 [Source:HGNC Symbol;Acc:HGNC:6193]	JAK3	protein_coding	-1.01438	0.0206458	0.16524	-1.00253	0.0203057	0.138764	-1.05936	0.0469157	0.406042	M8
ENSG00000168918	INPP5D	inositol polyphosphate-5-phosphatase D [Source:HGNC Symbol;Acc:HGNC:6079]	INPP5D	protein_coding	-0.595825	0.0206764	0.16533	-0.653497	0.0163757	0.12485	-0.792168	0.0169512	0.297476	M8
ENSG00000152620	NADK2	NAD kinase 2, mitochondrial [Source:HGNC Symbol;Acc:HGNC:26404]	NADK2	protein_coding	0.273775	0.0206781	0.16533	0.251936	0.0323156	0.173575	0.320349	0.0278968	0.352807	M18
ENSG00000072042	RDH11	retinol dehydrogenase 11 [Source:HGNC Symbol;Acc:HGNC:17964]	RDH11	protein_coding	0.205954	0.0207664	0.165915	0.180643	0.0419603	0.198071	0.125433	0.22724	0.650041	M13
ENSG00000142178	SIK1	salt inducible kinase 1 [Source:HGNC Symbol;Acc:HGNC:11142]	SIK1	protein_coding	-0.566703	0.0207723	0.165915	-0.498977	0.0268568	0.158602	-0.741759	0.0121904	0.27764	M3
ENSG00000171551	ECEL1	endothelin converting enzyme like 1 [Source:HGNC Symbol;Acc:HGNC:3147]	ECEL1	protein_coding	1.00075	0.02079	0.165972	1.05977	0.00583319	0.0764769	0.847384	0.0792379	0.475501	M18
ENSG00000138758	SEPTIN11	septin 11 [Source:HGNC Symbol;Acc:HGNC:25589]	SEPTIN11	protein_coding	0.258414	0.0208095	0.166012	0.246792	0.0213864	0.142446	0.243805	0.0645131	0.448904	M19
ENSG00000163297	ANTXR2	ANTXR cell adhesion molecule 2 [Source:HGNC Symbol;Acc:HGNC:21732]	ANTXR2	protein_coding	-0.282978	0.020816	0.166012	-0.261334	0.0311256	0.170909	-0.227688	0.124281	0.546121	M4
ENSG00000138834	MAPK8IP3	mitogen-activated protein kinase 8 interacting protein 3 [Source:HGNC Symbol;Acc:HGNC:6884]	MAPK8IP3	protein_coding	0.177128	0.0208888	0.166495	0.21089	0.00399287	0.0638171	0.185529	0.0577253	0.433167	M17
ENSG00000163041	H3F3A	H3 histone family member 3A [Source:HGNC Symbol;Acc:HGNC:4764]	H3F3A	protein_coding	0.336195	0.0209036	0.166495	0.381067	0.0240144	0.150474	0.332412	0.104313	0.515966	M12
ENSG00000153107	ANAPC1	anaphase promoting complex subunit 1 [Source:HGNC Symbol;Acc:HGNC:19988]	ANAPC1	protein_coding	-0.208481	0.0209092	0.166495	-0.222748	0.0157609	0.122594	-0.152108	0.158414	0.590457	M10
ENSG00000197584	KCNMB2	potassium calcium-activated channel subfamily M regulatory beta subunit 2 [Source:HGNC Symbol;Acc:HGNC:6286]	KCNMB2	protein_coding	0.65659	0.0209188	0.166495	0.895474	0.015145	0.120401	0.899638	0.0553004	0.425884	M14
ENSG00000170734	POLH	DNA polymerase eta [Source:HGNC Symbol;Acc:HGNC:9181]	POLH	protein_coding	-0.278607	0.0209418	0.166593	-0.322169	0.0186534	0.132946	-0.450302	0.00686153	0.230066	M7
[truncated: 13,778 more rows]

## Sheet: hiPSC-neurons
Differentially expressed genes in PMS hiPSC-neurons
[truncated: 16,683 more rows]
