# Supplementary material for: Transcriptional signatures of participant-derived neural progenitor cells and neurons implicate altered Wnt signaling in Phelan-McDermid syndrome and autism
Source: Mol Autism. 2020 Jun 19;11:53. doi: 10.1186/s13229-020-00355-0 (PMC7304190; doi:10.1186/s13229-020-00355-0)
Supplement: Supplementary file 17 — Additional file 17: Table S4. Pathway and functional annotation enrichment results. [file 13229_2020_355_MOESM17_ESM.xlsx]

## Sheet: description
Pathway level findings based on ToppFun and CAMERA
	Tab/Application	External link	Test
	ToppFun	https://toppgene.cchmc.org/	Hypergeometric distribution with Bonferroni correction is used as the standard method for determining statistical significance. A genome-wide background of 25000 is assumed for all tests.
	CAMERA	https://www.ncbi.nlm.nih.gov/pmc/articles/PMC3458527/	A competitive/threshold-free gene set test and to assess whether the genes in a given set are highly or lowly ranked in terms of differential gene expression relative to genes that are not in the set.

## Sheet: ToppFun
hiPSC-NPCs (down-regulated gene sets)					hiPSC-neurons (down-regulated gene sets)					hiPSC-neurons (up-regulated gene sets)						hiPSC-neurons replication set (down-regulated gene sets)
ID	Name	pValue	FDR	Genes from Input (FDR <0.05)	ID	Name	pValue	FDR	Genes from Input (FDR <0.05)	ID	Name	Source	pValue	FDR	Genes from Input (FDR <0.05)	ID	Name	pValue	FDR	Genes from Input (P <0.01)
GO:0009952	anterior/posterior pattern specification	1.136e-11	3.607e-08	17	GO:0060429	epithelium development	1.118e-10	2.082e-07	17	1268827	Potassium transport channels	REACTOME	6.614e-06	0.001283	2	GO:0007155	cell adhesion	1.203e-14	3.256e-11	54
GO:0048706	embryonic skeletal system development	1.796e-09	2.852e-06	12	GO:0009887	animal organ morphogenesis	1.047e-09	9.743e-07	15	1268826	Activation of G protein gated Potassium channels	REACTOME	0.0006483	0.03144	2	GO:0022610	biological adhesion	1.456e-14	3.256e-11	54
GO:0003002	regionalization	3.071e-09	3.252e-06	18	GO:0001503	ossification	3.721e-09	1.802e-06	10	1268825	G protein gated Potassium channels	REACTOME	0.0006483	0.03144	2	GO:0009887	animal organ morphogenesis	4.944e-13	7.368e-10	46
GO:0001501	skeletal system development	1.313e-08	9.697e-06	21	GO:0048646	anatomical structure formation involved in morphogenesis	3.871e-09	1.802e-06	15	1268819	Inhibition of voltage gated Ca2+ channels via Gbeta/gamma subunits	REACTOME	0.0006483	0.03144	2	GO:0001501	skeletal system development	3.398e-12	3.798e-09	30
GO:0048704	embryonic skeletal system morphogenesis	1.527e-08	9.697e-06	10	GO:0035239	tube morphogenesis	1.384e-08	4.309e-06	13	1268824	Inwardly rectifying K+ channels	REACTOME	0.0009993	0.03877	2	GO:0072359	circulatory system development	4.614e-12	4.125e-09	46
GO:0007389	pattern specification process	2.409e-08	1.275e-05	19	GO:0009790	embryo development	1.388e-08	4.309e-06	14	1268816	Activation of GABAB receptors	REACTOME	0.001663	0.04133	2	GO:0061448	connective tissue development	9.09e-12	6.773e-09	22
GO:0009887	animal organ morphogenesis	8.17e-08	3.707e-05	30	GO:0048598	embryonic morphogenesis	1.689e-08	4.493e-06	11	1268815	GABA B receptor activation	REACTOME	0.001663	0.04133	2	GO:0070848	response to growth factor	1.836e-11	9.154e-09	34
GO:0048705	skeletal system morphogenesis	3.664e-07	0.0001454	13	GO:0002009	morphogenesis of an epithelium	1.193e-07	2.777e-05	10	P00012	Cadherin signaling pathway	PantherDB	0.001704	0.04133	3	GO:0051216	cartilage development	1.848e-11	9.154e-09	19
GO:0048562	embryonic organ morphogenesis	3.925e-06	0.001249	13	GO:0035295	tube development	1.455e-07	3.01e-05	13							GO:0090092	regulation of transmembrane receptor protein serine/threonine kinase signaling pathway	1.909e-11	9.154e-09	20
GO:0009790	embryo development	4.184e-06	0.001249	27	GO:0072359	circulatory system development	2.214e-07	4.123e-05	13							GO:0071495	cellular response to endogenous stimulus	2.047e-11	9.154e-09	49
GO:0048568	embryonic organ development	4.327e-06	0.001249	16	GO:0007417	central nervous system development	3.232e-07	5.471e-05	12							GO:0071363	cellular response to growth factor stimulus	2.897e-11	1.178e-08	33
GO:0048598	embryonic morphogenesis	1.263e-05	0.003344	18	GO:0048729	tissue morphogenesis	1.782e-06	0.0002764	10							GO:0009790	embryo development	5.156e-11	1.921e-08	43
GO:2000027	regulation of animal organ morphogenesis	2.73e-05	0.006528	11	GO:0007507	heart development	2.844e-06	0.0004073	9							GO:0007178	transmembrane receptor protein serine/threonine kinase signaling pathway	8.353e-11	2.855e-08	23
GO:1905330	regulation of morphogenesis of an epithelium	2.877e-05	0.006528	9	GO:1900452	regulation of long-term synaptic depression	3.503e-06	0.000424	3							GO:0009719	response to endogenous stimulus	8.941e-11	2.855e-08	53
GO:1905114	cell surface receptor signaling pathway involved in cell-cell signaling	3.407e-05	0.007214	18	GO:0009952	anterior/posterior pattern specification	3.607e-06	0.000424	6							GO:0001568	blood vessel development	1.106e-10	3.297e-08	34
GO:0035567	non-canonical Wnt signaling pathway	4.047e-05	0.008033	8	GO:0030857	negative regulation of epithelial cell differentiation	3.643e-06	0.000424	4							GO:0071772	response to BMP	3.196e-10	7.959e-08	16
GO:0016055	Wnt signaling pathway	4.48e-05	0.008239	15	GO:0043392	negative regulation of DNA binding	3.899e-06	0.000427	4							GO:0071773	cellular response to BMP stimulus	3.196e-10	7.959e-08	16
GO:0198738	cell-cell signaling by wnt	4.669e-05	0.008239	15	GO:0051101	regulation of DNA binding	4.951e-06	0.0005122	5							GO:0001944	vasculature development	3.204e-10	7.959e-08	34
GO:0030878	thyroid gland development	7.62e-05	0.01274	4	GO:0060562	epithelial tube morphogenesis	5.58e-06	0.0005468	7							GO:0072358	cardiovascular system development	4.688e-10	1.103e-07	34
GO:0048732	gland development	9.631e-05	0.01529	14	GO:0022008	neurogenesis	1.071e-05	0.0009968	13							GO:0048646	anatomical structure formation involved in morphogenesis	5.863e-10	1.311e-07	43
GO:0043009	chordate embryonic development	0.0001126	0.01703	18	GO:0007420	brain development	1.131e-05	0.001003	9							GO:0090287	regulation of cellular response to growth factor stimulus	8.708e-10	1.803e-07	20
GO:0009792	embryo development ending in birth or egg hatching	0.0001597	0.02145	18	GO:0030509	BMP signaling pathway	1.266e-05	0.001071	5							GO:0035295	tube development	8.874e-10	1.803e-07	41
GO:0045893	positive regulation of transcription, DNA-templated	0.0001677	0.02145	28	GO:0051094	positive regulation of developmental process	1.536e-05	0.001244	12							GO:0030509	BMP signaling pathway	9.537e-10	1.817e-07	15
GO:1903508	positive regulation of nucleic acid-templated transcription	0.0001705	0.02145	29	GO:0030856	regulation of epithelial cell differentiation	1.622e-05	0.001255	5							GO:0007167	enzyme linked receptor protein signaling pathway	9.755e-10	1.817e-07	38
GO:1902680	positive regulation of RNA biosynthetic process	0.0001722	0.02145	29	GO:0001822	kidney development	1.795e-05	0.001255	6							GO:0030510	regulation of BMP signaling pathway	1.847e-09	3.303e-07	12
GO:0048754	branching morphogenesis of an epithelial tube	0.0001756	0.02145	8	GO:0071772	response to BMP	1.851e-05	0.001255	5							GO:0060393	regulation of pathway-restricted SMAD protein phosphorylation	2.308e-09	3.969e-07	10
GO:0045944	positive regulation of transcription by RNA polymerase II	0.0001833	0.02157	24	GO:0071773	cellular response to BMP stimulus	1.851e-05	0.001255	5							GO:0060389	pathway-restricted SMAD protein phosphorylation	3.669e-09	6.076e-07	10
GO:0001657	ureteric bud development	0.0002924	0.0325	6	GO:0060322	head development	1.887e-05	0.001255	9							GO:0030198	extracellular matrix organization	5.064e-09	8.086e-07	21
GO:0072163	mesonephric epithelium development	0.000307	0.0325	6	GO:0072001	renal system development	2.499e-05	0.001605	6							GO:0035239	tube morphogenesis	6.397e-09	9.862e-07	35
GO:0072164	mesonephric tubule development	0.000307	0.0325	6	GO:0048568	embryonic organ development	2.684e-05	0.001616	7							BioSystems: KEGG	Hippo signaling pathway	1.77e-09	1.634e-06	18
GO:0060071	Wnt signaling pathway, planar cell polarity pathway	0.0003222	0.03301	6	GO:0048511	rhythmic process	2.809e-05	0.001616	6							MSigDB C2 BIOCARTA (v6.0)	Ensemble of genes encoding extracellular matrix and extracellular matrix-associated proteins	2.952e-09	1.634e-06	50
GO:0090175	regulation of establishment of planar polarity	0.0003544	0.03518	6	GO:0000902	cell morphogenesis	2.845e-05	0.001616	10							GO:0042127	regulation of cell population proliferation	1.185e-08	1.766e-06	50
GO:0001823	mesonephros development	0.0003714	0.03575	6	GO:0001656	metanephros development	2.864e-05	0.001616	4							GO:0040007	growth	1.338e-08	1.93e-06	37
GO:0021615	glossopharyngeal nerve morphogenesis	0.0003958	0.03697	2	GO:0060292	long-term synaptic depression	3.297e-05	0.001806	3							GO:0016477	cell migration	1.565e-08	2.187e-06	47
GO:0051254	positive regulation of RNA metabolic process	0.0004091	0.03712	29	GO:1905114	cell surface receptor signaling pathway involved in cell-cell signaling	3.656e-05	0.001945	8							GO:0043062	extracellular structure organization	1.739e-08	2.356e-06	23
GO:0060429	epithelium development	0.0004435	0.03912	25	GO:0021953	central nervous system neuron differentiation	4.246e-05	0.002196	5							GO:0048514	blood vessel morphogenesis	2.975e-08	3.912e-06	28
GO:0030178	negative regulation of Wnt signaling pathway	0.0004713	0.04045	8	GO:0071363	cellular response to growth factor stimulus	4.812e-05	0.002415	8							GO:0002062	chondrocyte differentiation	3.169e-08	4.048e-06	12
GO:0061138	morphogenesis of a branching epithelium	0.0005794	0.04842	8	GO:0061138	morphogenesis of a branching epithelium	4.928e-05	0.002415	5							GO:0048729	tissue morphogenesis	3.674e-08	4.563e-06	30
					GO:0001655	urogenital system development	5.225e-05	0.002468	6							GO:0051093	negative regulation of developmental process	5.576e-08	6.687e-06	36
					GO:0030111	regulation of Wnt signaling pathway	5.302e-05	0.002468	6							GO:0003416	endochondral bone growth	5.683e-08	6.687e-06	8
					GO:0003002	regionalization	5.699e-05	0.002531	6							GO:0060429	epithelium development	6.404e-08	7.341e-06	41
					GO:0007623	circadian rhythm	5.809e-05	0.002531	5							GO:0090100	positive regulation of transmembrane receptor protein serine/threonine kinase signaling pathway	7.103e-08	7.899e-06	11
					GO:0022603	regulation of anatomical structure morphogenesis	6.086e-05	0.002531	10							GO:0071560	cellular response to transforming growth factor beta stimulus	7.244e-08	7.899e-06	16
					GO:0002573	myeloid leukocyte differentiation	6.292e-05	0.002531	5							GO:0098868	bone growth	9.317e-08	9.918e-06	8
					GO:0030182	neuron differentiation	6.341e-05	0.002531	11							GO:0071559	response to transforming growth factor beta	1.03e-07	1.018e-05	16
					GO:0070848	response to growth factor	6.373e-05	0.002531	8							GO:0001822	kidney development	1.036e-07	1.018e-05	17
					GO:0032989	cellular component morphogenesis	6.412e-05	0.002531	10							GO:0048870	cell motility	1.048e-07	1.018e-05	48
					GO:0001501	skeletal system development	6.524e-05	0.002531	7							GO:0051674	localization of cell	1.048e-07	1.018e-05	48
					GO:0007267	cell-cell signaling	6.905e-05	0.002624	12							GO:0045596	negative regulation of cell differentiation	1.271e-07	1.181e-05	29
					GO:0001763	morphogenesis of a branching structure	7.213e-05	0.002684	5							GO:0000902	cell morphogenesis	1.275e-07	1.181e-05	35
																GO:0060348	bone development	1.295e-07	1.181e-05	15
																GO:0001503	ossification	1.539e-07	1.376e-05	20
																BioSystems: KEGG	TGF-beta signaling pathway	1.037e-07	3.826e-05	12
																PantherDB	TGF-beta signaling pathway	1.971e-06	0.0005292	11
																BioSystems: KEGG	Axon guidance	2.39e-06	0.0005292	15
																BioSystems: KEGG	Basal cell carcinoma	1.273e-05	0.002349	8
																MSigDB C2 BIOCARTA (v6.0)	Ensemble of genes encoding ECM-associated proteins including ECM-affilaited proteins, ECM regulators and secreted factors	1.871e-05	0.002959	33
																BioSystems: KEGG	Signaling pathways regulating pluripotency of stem cells	2.305e-05	0.00319	12
																Pathway Ontology	canonical Wnt signaling	3.32e-05	0.004084	7
																MSigDB C2 BIOCARTA (v6.0)	Ensemble of genes encoding core extracellular matrix including ECM glycoproteins, collagens and proteoglycans	4.03e-05	0.004152	17
																MSigDB C2 BIOCARTA (v6.0)	Genes encoding structural ECM glycoproteins	4.125e-05	0.004152	14
																MSigDB C2 BIOCARTA (v6.0)	Genes related to Wnt-mediated signal transduction	7.211e-05	0.006652	9
																MSigDB C2 BIOCARTA (v6.0)	ALK in cardiac myocytes	8.514e-05	0.00725	6
																BioSystems: KEGG	Wnt signaling pathway	0.0001437	0.01137	11
																BioSystems: REACTOME	Negative regulation of TCF-dependent signaling by WNT ligand antagonists	0.000182	0.01343	4
																MSigDB C2 BIOCARTA (v6.0)	Genes encoding secreted soluble factors	0.0002028	0.01375	18
																BioSystems: Pathway Interaction Database	Wnt signaling network	0.0002112	0.01375	5
																BioSystems: REACTOME	Extracellular matrix organization	0.0003437	0.02114	16
																Pathway Ontology	angiopoietin signaling	0.00041	0.02301	2
																BioSystems: REACTOME	Ligand-receptor interactions	0.0004158	0.02301	3
																BioSystems: Pathway Interaction Database	TGF-beta receptor signaling	0.0005217	0.0275	6
																BioSystems: Pathway Interaction Database	Signaling events mediated by the Hedgehog family	0.0008732	0.04107	4
																BioSystems: REACTOME	Regulation of FZD by ubiquitination	0.0008732	0.04107	4
																PantherDB	Angiogenesis	0.0008904	0.04107	10
																BioSystems: KEGG	Melanogenesis	0.0009566	0.04236	8

## Sheet: CAMERA
		hiPSC-NPCs			hiPSC-neurons
Term	NGenes	Direction	PValue	FDR	Direction	PValue	FDR
GO_EMBRYONIC_SKELETAL_SYSTEM_MORPHOGENESIS	69	Down	0.000153025	0.13866	Down	1.68342e-06	0.00955081
GO_NEGATIVE_REGULATION_OF_KERATINOCYTE_DIFFERENTIATION	2	Down	0.657434	0.981722	Down	2.04213e-06	0.00955081
GO_BMP_SIGNALING_PATHWAY_INVOLVED_IN_HEART_DEVELOPMENT	6	Down	0.00820223	0.473525	Down	4.94371e-06	0.0114606
GO_EMBRYONIC_SKELETAL_SYSTEM_DEVELOPMENT	90	Down	0.00018821	0.163437	Down	6.93053e-06	0.0120499
GO_TENDON_DEVELOPMENT	4	Down	0.132679	0.839964	Down	9.26593e-06	0.0141256
GO_SKELETAL_SYSTEM_MORPHOGENESIS	176	Down	0.003476	0.403602	Down	2.00306e-05	0.0181704
REACTOME_SRP_DEPENDENT_COTRANSLATIONAL_PROTEIN_TARGETING_TO_MEMBRANE	107	Up	0.057063	0.733263	Down	2.78716e-05	0.0187585
GO_EXTRACELLULAR_MATRIX_COMPONENT	39	Down	0.0129098	0.529364	Down	4.65188e-05	0.0232382
GO_ENDOCARDIAL_CUSHION_FORMATION	21	Down	0.0130468	0.529364	Down	3.94058e-05	0.0232382
GO_ENDOPLASMIC_RETICULUM_LUMEN	232	Down	0.0931933	0.784289	Down	4.49535e-05	0.0232382
GO_ENDOTHELIAL_CELL_ACTIVATION	8	Down	0.166724	0.877568	Down	5.51913e-05	0.0244276
GO_EXTRACELLULAR_MATRIX_STRUCTURAL_CONSTITUENT	108	Down	0.0174327	0.553802	Down	5.86752e-05	0.0245704
GO_MESENCHYME_MORPHOGENESIS	38	Down	0.0605464	0.739877	Down	5.88822e-05	0.0245704
GO_COTRANSLATIONAL_PROTEIN_TARGETING_TO_MEMBRANE	97	Up	0.0666886	0.751299	Down	6.18282e-05	0.0252938
GO_CARDIAC_SEPTUM_MORPHOGENESIS	61	Down	0.137414	0.846844	Down	9.30372e-05	0.034663
GO_PHARYNGEAL_SYSTEM_DEVELOPMENT	16	Down	0.059818	0.738335	Down	9.95391e-05	0.0358702
GO_COLLAGEN_TRIMER	54	Down	0.00369824	0.411647	Down	0.000104685	0.0370193
GO_CARDIAC_NEURAL_CREST_CELL_DEVELOPMENT_INVOLVED_IN_OUTFLOW_TRACT_MORPHOGENESIS	5	Down	0.117733	0.8301	Down	0.000113492	0.037445
REACTOME_COLLAGEN_BIOSYNTHESIS_AND_MODIFYING_ENZYMES	58	Down	0.00307798	0.388776	Down	0.00012938	0.0385627
REACTOME_NONSENSE_MEDIATED_DECAY_NMD_INDEPENDENT_OF_THE_EXON_JUNCTION_COMPLEX_EJC	90	Up	0.0668404	0.751299	Down	0.000142793	0.0408113
GO_CYTOSOLIC_RIBOSOME	100	Up	0.220181	0.911072	Down	0.000159135	0.0429392
GO_FIBRILLAR_COLLAGEN_TRIMER	11	Down	0.298981	0.944218	Down	0.000172876	0.0429392
GO_FRIZZLED_BINDING	27	Down	0.33584	0.957733	Down	0.000164573	0.0429392
GO_TRANSMEMBRANE_RECEPTOR_PROTEIN_SERINE_THREONINE_KINASE_BINDING	9	Down	0.544378	0.975867	Down	0.00016942	0.0429392
GO_REGULATION_OF_WNT_SIGNALING_PATHWAY_PLANAR_CELL_POLARITY_PATHWAY	14	Down	0.200111	0.900241	Down	0.000181271	0.0444946
GO_PATHWAY_RESTRICTED_SMAD_PROTEIN_PHOSPHORYLATION	49	Down	0.481658	0.967845	Down	0.000198988	0.0466481
REACTOME_EUKARYOTIC_TRANSLATION_INITIATION	114	Up	0.271554	0.932476	Down	0.000215779	0.0483461
GO_PRESYNAPTIC_ACTIVE_ZONE	63	Up	0.00551546	0.4406	Up	2.28882e-06	0.00955081
REACTOME_TRANSMISSION_ACROSS_CHEMICAL_SYNAPSES	213	Up	0.0402878	0.694165	Up	3.09643e-06	0.0101386
REACTOME_GABA_SYNTHESIS_RELEASE_REUPTAKE_AND_DEGRADATION	17	Up	0.0028497	0.385798	Up	4.39098e-06	0.0114517
REACTOME_CHOLESTEROL_BIOSYNTHESIS	24	Up	1.59195e-05	0.0412274	Up	6.84878e-06	0.0120499
REACTOME_G_PROTEIN_GATED_POTASSIUM_CHANNELS	18	Up	0.0819494	0.771649	Up	6.54765e-06	0.0120499
GO_PRESYNAPSE	410	Up	0.00209074	0.348583	Up	1.1642e-05	0.0141256
GO_SYNAPTIC_VESICLE_EXOCYTOSIS	101	Up	0.00518835	0.438079	Up	1.08447e-05	0.0141256
GO_SYNAPTIC_MEMBRANE	348	Up	0.00749394	0.468931	Up	9.85878e-06	0.0141256
REACTOME_NEURONAL_SYSTEM	319	Up	0.0108344	0.488192	Up	1.17297e-05	0.0141256
GO_SIGNAL_RELEASE_FROM_SYNAPSE	145	Up	0.0101834	0.482617	Up	1.56915e-05	0.0172309
REACTOME_NEUROTRANSMITTER_RECEPTORS_AND_POSTSYNAPTIC_SIGNAL_TRANSMISSION	154	Up	0.0483215	0.715304	Up	1.66811e-05	0.0174017
GO_AXON_PART	335	Up	0.000412271	0.243318	Up	1.93446e-05	0.0181704
GO_GLUTAMATERGIC_SYNAPSE	318	Up	0.00299886	0.388194	Up	2.46737e-05	0.0187585
GO_SYNAPSE_PART	794	Up	0.003025	0.388776	Up	2.59384e-05	0.0187585
GO_EXOCYTIC_VESICLE	180	Up	0.0138911	0.532355	Up	2.73106e-05	0.0187585
REACTOME_INWARDLY_RECTIFYING_KPLUS_CHANNELS	23	Up	0.0220409	0.595257	Up	2.71991e-05	0.0187585
REACTOME_SIGNALING_BY_RAS_MUTANTS	51	Up	0.0272299	0.62391	Up	2.40837e-05	0.0187585
GO_SYNAPTIC_VESICLE_MEMBRANE	91	Up	0.0620081	0.742783	Up	2.19025e-05	0.0187585
REACTOME_GABA_RECEPTOR_ACTIVATION	35	Up	0.326097	0.951335	Up	2.30608e-05	0.0187585
GO_POSTSYNAPTIC_MEMBRANE	258	Up	0.0143107	0.539328	Up	3.04373e-05	0.0198451
GO_VESICLE_MEDIATED_TRANSPORT_IN_SYNAPSE	181	Up	0.00920388	0.47453	Up	4.61716e-05	0.0232382
GO_N_ACETYLNEURAMINATE_CATABOLIC_PROCESS	6	Up	0.0133184	0.529364	Up	4.62495e-05	0.0232382
REACTOME_SIGNALING_BY_EGFR	44	Up	0.184164	0.893531	Up	4.67794e-05	0.0232382
REACTOME_INTERACTION_BETWEEN_L1_AND_ANKYRINS	27	Up	0.0152852	0.541766	Up	4.82476e-05	0.0234102
GO_POSTSYNAPSE	521	Up	0.00430013	0.418367	Up	5.12313e-05	0.0237531
GO_REGULATION_OF_SYNAPTIC_VESICLE_CYCLE	102	Up	0.00440241	0.418367	Up	5.5328e-05	0.0244276
GO_REGULATION_OF_CALCIUM_ION_DEPENDENT_EXOCYTOSIS	98	Up	0.0215057	0.594779	Up	5.61985e-05	0.0244276
GO_SYNAPTIC_VESICLE_LOCALIZATION	144	Up	0.000721337	0.26222	Up	6.32442e-05	0.0253755
GO_CALCIUM_ION_REGULATED_EXOCYTOSIS	130	Up	0.0304607	0.638952	Up	7.88876e-05	0.0310549
GO_PROTEIN_TRANSPORT_WITHIN_LIPID_BILAYER	47	Up	0.456376	0.964496	Up	8.06809e-05	0.0311727
GO_DISTAL_AXON	246	Up	0.000327741	0.239863	Up	9.97158e-05	0.0358702
GO_AXONAL_TRANSPORT	52	Up	0.00122122	0.302628	Up	0.000110072	0.037445
GO_PRESYNAPTIC_MEMBRANE	129	Up	0.00136138	0.305082	Up	0.000119572	0.037445
GO_GABA_ERGIC_SYNAPSE	58	Up	0.00380079	0.411647	Up	0.000120246	0.037445
GO_REGULATION_OF_SYNAPTIC_VESICLE_TRANSPORT	74	Up	0.00512673	0.437894	Up	0.000107911	0.037445
GO_REGULATION_OF_NEUROTRANSMITTER_SECRETION	90	Up	0.0218271	0.595257	Up	0.000119867	0.037445
GO_NEUROTRANSMITTER_TRANSPORT	205	Up	0.0337683	0.65482	Up	0.000117979	0.037445
GO_PROTEIN_TRANSPORT_WITHIN_PLASMA_MEMBRANE	40	Up	0.366362	0.959975	Up	0.000114504	0.037445
GO_NEURON_SPINE	141	Up	0.015567	0.546429	Up	0.000126307	0.0385627
GO_INWARD_RECTIFIER_POTASSIUM_CHANNEL_ACTIVITY	11	Up	0.764192	0.990871	Up	0.000141762	0.0408113
GO_SYNAPSE	1007	Up	0.00685002	0.462257	Up	0.000148967	0.0414405
GO_NEURON_TO_NEURON_SYNAPSE	316	Up	0.0391616	0.690114	Up	0.000147561	0.0414405
REACTOME_GABA_B_RECEPTOR_ACTIVATION	30	Up	0.253395	0.930452	Up	0.000155848	0.0427844
REACTOME_SYNAPTIC_ADHESION_LIKE_MOLECULES	19	Up	0.00911293	0.474215	Up	0.00016996	0.0429392
REACTOME_PHASE_0_RAPID_DEPOLARISATION	35	Up	0.032729	0.651363	Up	0.00017228	0.0429392
GO_AXON_CYTOPLASM	53	Up	0.00220454	0.350723	Up	0.000188741	0.044887
GO_SODIUM_CHANNEL_COMPLEX	17	Up	0.0304275	0.638952	Up	0.000188695	0.044887
GO_DENDRITIC_SPINE_MORPHOGENESIS	52	Up	0.21674	0.908138	Up	0.000189324	0.044887
GO_PRESYNAPTIC_ACTIVE_ZONE_MEMBRANE	25	Up	0.00146242	0.314467	Up	0.000212044	0.0481024
GO_REGULATION_OF_NEUROTRANSMITTER_TRANSPORT	113	Up	0.0265582	0.617526	Up	0.000212108	0.0481024
GO_MAIN_AXON	59	Up	0.0441165	0.704336	Up	0.000208134	0.0481024
GO_VOLTAGE_GATED_SODIUM_CHANNEL_ACTIVITY	16	Up	0.00233316	0.352442	Up	0.000217817	0.0483461
REACTOME_ACTIVATION_OF_NMDA_RECEPTORS_AND_POSTSYNAPTIC_EVENTS	80	Up	0.0385079	0.685112	Up	0.000221449	0.0486349
GO_SYNAPTIC_VESICLE_DOCKING	11	Up	0.0671692	0.751299	Up	0.000224427	0.0487755
